# Supplementary material for: Tetraphenyl­arsonium cis-bis­[1,2-bis­(tri­fluoro­meth­yl)ethene-1,2-dithiol­ato]platinate(II)
Source: Acta Crystallogr Sect E Struct Rep Online. 2009 Jun 13;65(Pt 7):m759–60. doi: 10.1107/S1600536809021527 (PMC2969384; doi:10.1107/S1600536809021527)
Supplement: Supplementary file 1 [file e-65-0m759-sup1.cif]

##############################################################################
###                                                                        ###
###        Electronic paper (Acta Crystallographica Section E)             ###
###                                                                        ###
##############################################################################
#                                                                            #
# This CIF contains the data in a paper accepted for publication in Acta     #
# Crystallographica Section E. It conforms to the requirements of Notes      #
# for Authors for Section E, and has been peer reviewed under the auspices   #
# of the IUCr Commission on Journals.                                        #
#                                                                            #
# Full details of the Crystallographic Information File format               #
# are given in the paper "The Crystallographic Information File (CIF):       #
# a New Standard Archive File for Crystallography" by S. R. Hall, F. H.      #
# Allen and I. D. Brown [Acta Cryst. (1991), A47, 655-685].                  #
#                                                                            #
# The current version of the core CIF dictionary is obtainable from          #
# ftp://ftp.iucr.org/pub/cif_core.dic. The current version number is 2.4.    #
#                                                                            #
# Software is freely available for graphical display of the structure(s) in  #
# this CIF.  For information consult the CIF home page http://www.iucr.org/  #
# cif/home.html                                                              #
#                                                                            #
# This file may be used for bona fide research purposes within the           #
# scientific community so long as proper attribution is given to the journal # 
# article from which it was obtained.                                        #
#                                                                            #
##############################################################################
                                             
data_global
_audit_creation_method     SHELXTL-V6.0
_journal_date_recd_electronic     2009-05-29
_journal_date_accepted     2009-06-05
_journal_name_full     'Acta Crystallographica, Section E'
_journal_year     2009
_journal_volume     65
_journal_issue      7
_journal_page_first     m759
_journal_page_last     m760
_journal_paper_category     QM
_journal_coeditor_code     SU2119
_publ_contact_author_name     'Ulrich Fekl'
_publ_contact_author_address
;
University of Toronto Mississauga
Department of Chemical and Physical Sciences
3359 Mississauga Road North
Mississauga, Ontario, Canada L5L 1C6
;
_publ_contact_author_email     'ulrich.fekl@utoronto.ca'
_publ_contact_author_fax     '(905) 828 5425'
_publ_contact_author_phone     '(905) 828 3806'
_publ_section_title
;
Tetraphenylarsonium
<i>cis</i>-bis[1,2-bis(trifluoromethyl)ethene-1,2-dithiolato]platinate(II)
;
loop_
    _publ_author_name
    _publ_author_address
    'Hosking, Stephanie'
;
University of Toronto Mississauga
Department of Chemical and Physical Sciences
3359 Mississauga Road North
Mississauga, Ontario, Canada L5L 1C6
;
    'Lough, Alan J.'
;
X-ray Crystallography Laboratory
Department of Chemistry
University of Toronto
80 St George St.
Toronto, Ontario, Canada M5S 3H6
;
    'Fekl, Ulrich'
;
University of Toronto Mississauga
Department of Chemical and Physical Sciences
3359 Mississauga Road North
Mississauga, Ontario, Canada L5L 1C6
;
data_I
_chemical_name_systematic
;
Tetraphenylarsonium
<i>cis</i>-bis[1,2-bis(trifluoromethyl)ethene-1,2-dithiolato]platinate(II)
;
_chemical_name_common     ?
_chemical_formula_moiety     'C24 H20 As +, C8 F12 Pt S4 -'
_chemical_formula_sum     'C32 H20 As F12 Pt S4'
_chemical_formula_iupac     '(C24 H20 As) [Pt (C4 F6 S2)2]'
_chemical_formula_weight     1030.76
_chemical_melting_point     ?
_symmetry_cell_setting     Monoclinic
_symmetry_space_group_name_H-M     'C 2/c'
_symmetry_space_group_name_Hall     '-C 2yc'
loop_
    _symmetry_equiv_pos_as_xyz
    'x, y, z'
    '-x, y, -z+1/2'
    'x+1/2, y+1/2, z'
    '-x+1/2, y+1/2, -z+1/2'
    '-x, -y, -z'
    'x, -y, z-1/2'
    '-x+1/2, -y+1/2, -z'
    'x+1/2, -y+1/2, z-1/2'
_cell_length_a     24.9649(10)
_cell_length_b     7.3189(3)
_cell_length_c     23.6773(6)
_cell_angle_alpha     90.00
_cell_angle_beta     117.779(2)
_cell_angle_gamma     90.00
_cell_volume     3827.6(2)
_cell_formula_units_Z     4
_cell_measurement_reflns_used     13097
_cell_measurement_theta_min     2.9
_cell_measurement_theta_max     27.5
_cell_measurement_temperature     150.0(10)
_exptl_crystal_description     block
_exptl_crystal_colour     orange
_exptl_crystal_size_max     0.24
_exptl_crystal_size_mid     0.21
_exptl_crystal_size_min     0.16
_exptl_crystal_density_diffrn     1.789
_exptl_crystal_density_meas     ?
_exptl_crystal_density_method     'not measured'
_exptl_crystal_F_000     1980
_exptl_absorpt_coefficient_mu     4.822
_exptl_absorpt_correction_type     'multi-scan'
_exptl_absorpt_process_details     '(SORTAV; Blessing, 1995)'
_exptl_absorpt_correction_T_min     0.341
_exptl_absorpt_correction_T_max     0.471
_exptl_special_details     ?
_diffrn_ambient_temperature     150.0(10)
_diffrn_radiation_type     MoK\a
_diffrn_radiation_wavelength     0.71073
_diffrn_radiation_source     'fine-focus sealed tube'
_diffrn_radiation_monochromator     graphite
_diffrn_measurement_device_type     'Nonius KappaCCD'
_diffrn_measurement_method     '\f scans and \w scans with \k offsets'
_diffrn_detector_area_resol_mean     9
_diffrn_reflns_number     13097
_diffrn_reflns_av_R_equivalents     0.0506
_diffrn_reflns_av_sigmaI/netI     0.0512
_diffrn_reflns_theta_min     2.93
_diffrn_reflns_theta_max     27.48
_diffrn_reflns_theta_full     27.48
_diffrn_measured_fraction_theta_max     0.974
_diffrn_measured_fraction_theta_full     0.993
_diffrn_reflns_limit_h_min     -32
_diffrn_reflns_limit_h_max     25
_diffrn_reflns_limit_k_min     -8
_diffrn_reflns_limit_k_max     9
_diffrn_reflns_limit_l_min     -25
_diffrn_reflns_limit_l_max     30
_diffrn_standards_number     0
_diffrn_standards_interval_count     ?
_diffrn_standards_interval_time     ?
_diffrn_standards_decay_%     0
_refine_special_details
;
Refinement of <i>F</i>^2^ against ALL reflections. The weighted <i>R</i>-factor
<i>wR</i> and goodness of fit <i>S</i> are based on <i>F</i>^2^, conventional
<i>R</i>-factors <i>R</i> are based on <i>F</i>, with <i>F</i> set to zero for
negative <i>F</i>^2^. The threshold expression of <i>F</i>^2^ >
\s(<i>F</i>^2^) is used only for calculating <i>R</i>-factors(gt) <i>etc</i>.
and is not relevant to the choice of reflections for refinement.
<i>R</i>-factors based on <i>F</i>^2^ are statistically about twice as large
as those based on <i>F</i>, and <i>R</i>- factors based on ALL data will be
even larger.
;
_reflns_number_total     4282
_reflns_number_gt     3269
_reflns_threshold_expression     I>2\s(I)
_refine_ls_structure_factor_coef     Fsqd
_refine_ls_matrix_type     full
_refine_ls_R_factor_all     0.0721
_refine_ls_R_factor_gt     0.0540
_refine_ls_wR_factor_gt     0.1440
_refine_ls_wR_factor_ref     0.1562
_refine_ls_goodness_of_fit_ref     1.092
_refine_ls_restrained_S_all     1.150
_refine_ls_number_reflns     4282
_refine_ls_number_parameters     230
_refine_ls_number_restraints     60
_refine_ls_hydrogen_treatment     constr
_refine_ls_weighting_scheme     calc
_refine_ls_weighting_details
         'calc w=1/[\s^2^(Fo^2^)+(0.0976P)^2^+3.8529P] where P=(Fo^2^+2Fc^2^)/3'
_atom_sites_solution_hydrogens     geom
_atom_sites_solution_primary     direct
_atom_sites_solution_secondary     difmap
_refine_ls_shift/su_max     0.000
_refine_ls_shift/su_mean     0.000
_refine_diff_density_max     4.180
_refine_diff_density_min     -2.834
_refine_ls_extinction_method     none
_refine_ls_extinction_coef     ?
loop_
    _atom_type_symbol
    _atom_type_description
    _atom_type_scat_dispersion_real
    _atom_type_scat_dispersion_imag
    _atom_type_scat_source
    'C' 'C' 0.0033 0.0016
                         'International Tables Vol C Tables 4.2.6.8 and 6.1.1.4'
    'H' 'H' 0.0000 0.0000
                         'International Tables Vol C Tables 4.2.6.8 and 6.1.1.4'
    'As' 'As' 0.0499 2.0058
                         'International Tables Vol C Tables 4.2.6.8 and 6.1.1.4'
    'F' 'F' 0.0171 0.0103
                         'International Tables Vol C Tables 4.2.6.8 and 6.1.1.4'
    'Pt' 'Pt' -1.7033 8.3905
                         'International Tables Vol C Tables 4.2.6.8 and 6.1.1.4'
    'S' 'S' 0.1246 0.1234
                         'International Tables Vol C Tables 4.2.6.8 and 6.1.1.4'
_computing_data_collection     'COLLECT (Nonius, 2002)'
_computing_cell_refinement     'DENZO--SMN (Otwinowski & Minor, 1997)'
_computing_data_reduction     'DENZO--SMN (Otwinowski & Minor, 1997)'
_computing_structure_solution     'SHELXS97 (Sheldrick, 2008)'
_computing_structure_refinement     'SHELXL97 (Sheldrick, 2008)'
_computing_molecular_graphics     'ORTEP-3 (Farrugia, 1997)'
_computing_publication_material     'SHELXTL (Sheldrick, 2008)'
loop_
    _atom_site_type_symbol
    _atom_site_label
    _atom_site_fract_x
    _atom_site_fract_y
    _atom_site_fract_z
    _atom_site_U_iso_or_equiv
    _atom_site_adp_type
    _atom_site_calc_flag
    _atom_site_refinement_flags
    _atom_site_occupancy
    _atom_site_disorder_assembly
    _atom_site_disorder_group
    Pt Pt1 0.2500 0.2500 0.5000 0.02912(17) Uani d S 1 . .
    S S1 0.22659(8) 0.5216(3) 0.44973(9) 0.0371(4) Uani d . 1 . .
    S S2 0.30913(9) 0.1915(3) 0.45362(10) 0.0408(5) Uani d . 1 . .
    F F1 0.2074(3) 0.7827(10) 0.3529(5) 0.061(2) Uani d PD 0.676(15) A 1
    F F2 0.3033(3) 0.8005(11) 0.3897(5) 0.061(2) Uani d PD 0.676(15) A 1
    F F3 0.2523(3) 0.6463(10) 0.3070(3) 0.061(2) Uani d PD 0.676(15) A 1
    F F1A 0.2129(6) 0.680(3) 0.3037(4) 0.078(7) Uiso d PD 0.324(15) A 2
    F F2A 0.2298(8) 0.795(2) 0.3910(9) 0.071(6) Uiso d PD 0.324(15) A 2
    F F3A 0.2988(6) 0.796(2) 0.3648(8) 0.061(6) Uiso d PD 0.324(15) A 2
    F F4 0.3847(4) 0.2453(10) 0.3995(4) 0.062(2) Uani d PD 0.638(16) B 1
    F F5 0.3645(4) 0.5234(10) 0.3690(4) 0.062(2) Uani d PD 0.638(16) B 1
    F F6 0.3084(3) 0.3029(13) 0.3109(3) 0.062(2) Uani d PD 0.638(16) B 1
    F F6A 0.2985(6) 0.440(3) 0.3141(6) 0.092(7) Uiso d PD 0.362(16) B 2
    F F4A 0.3588(9) 0.212(2) 0.3578(12) 0.137(12) Uiso d PD 0.362(16) B 2
    F F5A 0.3837(5) 0.4871(18) 0.3956(7) 0.068(6) Uiso d PD 0.362(16) B 2
    C C1 0.2649(3) 0.5226(11) 0.4045(3) 0.0394(17) Uani d . 1 A .
    C C2 0.3007(4) 0.3803(12) 0.4073(4) 0.0438(19) Uani d . 1 A .
    C C3 0.2566(3) 0.6806(13) 0.3656(3) 0.059(2) Uani d D 1 . .
    C C4 0.3370(3) 0.3656(8) 0.3723(3) 0.059(2) Uani d D 1 . .
    As As1 0.0000 0.61646(13) 0.2500 0.0248(2) Uani d S 1 . .
    C C11 0.0654(3) 0.4612(9) 0.2596(3) 0.0261(13) Uani d . 1 . .
    C C12 0.0908(3) 0.4759(10) 0.2191(3) 0.0367(16) Uani d . 1 . .
    H H12A 0.0767 0.5658 0.1864 0.044 Uiso calc R 1 . .
    C C13 0.1372(3) 0.3578(12) 0.2266(4) 0.0415(19) Uani d . 1 . .
    H H13A 0.1550 0.3674 0.1989 0.050 Uiso calc R 1 . .
    C C14 0.1573(4) 0.2281(10) 0.2733(5) 0.041(2) Uani d . 1 . .
    H H14A 0.1892 0.1483 0.2781 0.049 Uiso calc R 1 . .
    C C15 0.1313(4) 0.2115(11) 0.3144(4) 0.0393(19) Uani d . 1 . .
    H H15A 0.1455 0.1211 0.3469 0.047 Uiso calc R 1 . .
    C C16 0.0849(3) 0.3278(11) 0.3071(3) 0.0348(16) Uani d . 1 . .
    H H16A 0.0665 0.3170 0.3341 0.042 Uiso calc R 1 . .
    C C21 -0.0245(3) 0.7717(8) 0.1779(3) 0.0254(14) Uani d . 1 . .
    C C22 0.0166(3) 0.9043(10) 0.1792(3) 0.0302(15) Uani d . 1 . .
    H H22A 0.0563 0.9104 0.2141 0.036 Uiso calc R 1 . .
    C C23 -0.0014(3) 1.0262(10) 0.1288(3) 0.0354(16) Uani d . 1 . .
    H H23A 0.0260 1.1159 0.1286 0.042 Uiso calc R 1 . .
    C C24 -0.0600(4) 1.0162(11) 0.0784(4) 0.0425(18) Uani d . 1 . .
    H H24A -0.0722 1.0999 0.0439 0.051 Uiso calc R 1 . .
    C C25 -0.1002(3) 0.8881(12) 0.0776(3) 0.0426(19) Uani d . 1 . .
    H H25A -0.1401 0.8838 0.0430 0.051 Uiso calc R 1 . .
    C C26 -0.0826(3) 0.7638(9) 0.1277(4) 0.0333(17) Uani d . 1 . .
    H H26A -0.1103 0.6744 0.1274 0.040 Uiso calc R 1 . .
loop_
    _atom_site_aniso_label
    _atom_site_aniso_U_11
    _atom_site_aniso_U_22
    _atom_site_aniso_U_33
    _atom_site_aniso_U_12
    _atom_site_aniso_U_13
    _atom_site_aniso_U_23
    Pt1 0.0227(2) 0.0289(2) 0.0304(2) 0.00284(14) 0.00796(18) -0.00095(14)
    S1 0.0276(9) 0.0297(10) 0.0446(10) 0.0037(7) 0.0090(8) 0.0038(8)
    S2 0.0384(11) 0.0366(10) 0.0520(12) 0.0004(9) 0.0248(9) -0.0049(9)
    F1 0.053(3) 0.061(3) 0.075(4) 0.007(2) 0.035(3) 0.029(3)
    F2 0.053(3) 0.061(3) 0.075(4) 0.007(2) 0.035(3) 0.029(3)
    F3 0.053(3) 0.061(3) 0.075(4) 0.007(2) 0.035(3) 0.029(3)
    F4 0.056(4) 0.080(5) 0.066(4) 0.015(3) 0.042(3) 0.001(3)
    F5 0.056(4) 0.080(5) 0.066(4) 0.015(3) 0.042(3) 0.001(3)
    F6 0.056(4) 0.080(5) 0.066(4) 0.015(3) 0.042(3) 0.001(3)
    C1 0.034(4) 0.036(4) 0.037(4) -0.014(3) 0.007(3) -0.001(3)
    C2 0.047(4) 0.040(5) 0.045(4) -0.019(4) 0.021(4) -0.014(4)
    C3 0.056(6) 0.062(6) 0.056(6) -0.021(5) 0.023(5) 0.001(5)
    C4 0.073(7) 0.055(6) 0.056(5) -0.009(5) 0.036(5) -0.009(4)
    As1 0.0215(5) 0.0261(5) 0.0256(5) 0.000 0.0099(4) 0.000
    C11 0.020(3) 0.026(3) 0.031(3) -0.001(3) 0.010(3) -0.010(3)
    C12 0.042(4) 0.036(4) 0.036(4) 0.009(3) 0.021(3) 0.003(3)
    C13 0.035(4) 0.055(6) 0.042(4) 0.008(4) 0.025(3) 0.002(4)
    C14 0.028(4) 0.032(5) 0.061(6) 0.006(3) 0.018(4) -0.010(3)
    C15 0.028(4) 0.038(4) 0.037(4) 0.002(3) 0.002(3) 0.002(3)
    C16 0.031(4) 0.034(4) 0.041(4) 0.004(3) 0.018(3) 0.005(3)
    C21 0.020(3) 0.028(4) 0.027(3) 0.000(2) 0.010(3) -0.002(2)
    C22 0.026(3) 0.033(4) 0.027(3) -0.004(3) 0.009(3) 0.002(3)
    C23 0.035(4) 0.030(4) 0.040(4) -0.001(3) 0.016(3) 0.011(3)
    C24 0.054(5) 0.039(5) 0.037(4) 0.007(4) 0.023(4) 0.009(3)
    C25 0.031(4) 0.054(5) 0.031(4) 0.008(4) 0.004(3) 0.009(4)
    C26 0.019(3) 0.043(5) 0.034(4) 0.003(3) 0.009(3) 0.005(3)
_geom_special_details
;
All e.s.d.'s (except the e.s.d. in the dihedral angle between two l.s. planes)
are estimated using the full covariance matrix. The cell e.s.d.'s are taken
into account individually in the estimation of e.s.d.'s in distances, angles
and torsion angles; correlations between e.s.d.'s in cell parameters are only
used when they are defined by crystal symmetry. An approximate (isotropic)
treatment of cell e.s.d.'s is used for estimating e.s.d.'s involving l.s.
planes.
;
loop_
    _geom_bond_atom_site_label_1
    _geom_bond_atom_site_label_2
    _geom_bond_site_symmetry_2
    _geom_bond_distance
    _geom_bond_publ_flag
    Pt1 S1 7_556 2.2496(18) ?
    Pt1 S1 . 2.2496(19) ?
    Pt1 S2 7_556 2.254(2) ?
    Pt1 S2 . 2.254(2) ?
    S1 C1 . 1.737(8) ?
    S2 C2 . 1.715(9) ?
    F1 C3 . 1.346(7) ?
    F2 C3 . 1.355(6) ?
    F3 C3 . 1.365(6) ?
    F1A C3 . 1.360(7) ?
    F2A C3 . 1.372(7) ?
    F3A C3 . 1.359(7) ?
    F4 C4 . 1.376(6) ?
    F5 C4 . 1.365(6) ?
    F6 C4 . 1.366(6) ?
    F6A C4 . 1.371(6) ?
    F4A C4 . 1.360(6) ?
    F5A C4 . 1.362(6) ?
    C1 C2 . 1.353(12) ?
    C1 C3 . 1.432(13) ?
    C2 C4 . 1.489(12) ?
    As1 C21 2 1.899(7) ?
    As1 C21 . 1.899(7) ?
    As1 C11 2 1.913(6) ?
    As1 C11 . 1.913(6) ?
    C11 C12 . 1.378(9) ?
    C11 C16 . 1.394(10) ?
    C12 C13 . 1.390(10) ?
    C12 H12A . 0.9500 ?
    C13 C14 . 1.364(12) ?
    C13 H13A . 0.9500 ?
    C14 C15 . 1.402(13) ?
    C14 H14A . 0.9500 ?
    C15 C16 . 1.382(11) ?
    C15 H15A . 0.9500 ?
    C16 H16A . 0.9500 ?
    C21 C26 . 1.382(10) ?
    C21 C22 . 1.403(9) ?
    C22 C23 . 1.386(10) ?
    C22 H22A . 0.9500 ?
    C23 C24 . 1.394(11) ?
    C23 H23A . 0.9500 ?
    C24 C25 . 1.368(11) ?
    C24 H24A . 0.9500 ?
    C25 C26 . 1.394(11) ?
    C25 H25A . 0.9500 ?
    C26 H26A . 0.9500 ?
loop_
    _geom_angle_atom_site_label_1
    _geom_angle_atom_site_label_2
    _geom_angle_atom_site_label_3
    _geom_angle_site_symmetry_1
    _geom_angle_site_symmetry_3
    _geom_angle
    _geom_angle_publ_flag
    S1 Pt1 S1 7_556 . 180.00(10) ?
    S1 Pt1 S2 7_556 7_556 88.73(8) ?
    S1 Pt1 S2 . 7_556 91.27(8) ?
    S1 Pt1 S2 7_556 . 91.27(8) ?
    S1 Pt1 S2 . . 88.73(8) ?
    S2 Pt1 S2 7_556 . 180.0000(10)
                                 ?
    C1 S1 Pt1 . . 104.3(3) ?
    C2 S2 Pt1 . . 104.2(3) ?
    C2 C1 C3 . . 123.2(7) ?
    C2 C1 S1 . . 120.5(6) ?
    C3 C1 S1 . . 116.3(6) ?
    C1 C2 C4 . . 126.0(7) ?
    C1 C2 S2 . . 122.1(6) ?
    C4 C2 S2 . . 111.9(6) ?
    F1 C3 F2 . . 104.5(7) ?
    F3A C3 F1A . . 102.9(8) ?
    F1 C3 F3 . . 104.1(7) ?
    F2 C3 F3 . . 101.0(6) ?
    F3A C3 F2A . . 99.4(7) ?
    F1A C3 F2A . . 99.5(7) ?
    F1 C3 C1 . . 115.9(7) ?
    F2 C3 C1 . . 114.5(7) ?
    F1A C3 C1 . . 119.6(10) ?
    F3 C3 C1 . . 115.2(7) ?
    F2A C3 C1 . . 99.6(11) ?
    F4A C4 F5A . . 105.9(8) ?
    F5 C4 F6 . . 104.5(6) ?
    F4A C4 F6A . . 104.3(8) ?
    F5A C4 F6A . . 102.4(7) ?
    F5 C4 F4 . . 102.7(6) ?
    F6 C4 F4 . . 101.1(6) ?
    F4A C4 C2 . . 128.2(13) ?
    F5A C4 C2 . . 110.8(9) ?
    F5 C4 C2 . . 115.0(6) ?
    F6 C4 C2 . . 117.8(7) ?
    F6A C4 C2 . . 102.1(10) ?
    F4 C4 C2 . . 113.8(7) ?
    C21 As1 C21 2 . 106.5(4) ?
    C21 As1 C11 2 2 111.2(3) ?
    C21 As1 C11 . 2 110.4(3) ?
    C21 As1 C11 2 . 110.4(3) ?
    C21 As1 C11 . . 111.2(3) ?
    C11 As1 C11 2 . 107.1(4) ?
    C12 C11 C16 . . 120.9(6) ?
    C12 C11 As1 . . 121.0(5) ?
    C16 C11 As1 . . 118.0(5) ?
    C11 C12 C13 . . 119.4(7) ?
    C11 C12 H12A . . 120.3 ?
    C13 C12 H12A . . 120.3 ?
    C14 C13 C12 . . 120.3(7) ?
    C14 C13 H13A . . 119.8 ?
    C12 C13 H13A . . 119.8 ?
    C13 C14 C15 . . 120.6(7) ?
    C13 C14 H14A . . 119.7 ?
    C15 C14 H14A . . 119.7 ?
    C16 C15 C14 . . 119.4(8) ?
    C16 C15 H15A . . 120.3 ?
    C14 C15 H15A . . 120.3 ?
    C15 C16 C11 . . 119.3(7) ?
    C15 C16 H16A . . 120.3 ?
    C11 C16 H16A . . 120.3 ?
    C26 C21 C22 . . 120.8(6) ?
    C26 C21 As1 . . 121.1(5) ?
    C22 C21 As1 . . 117.9(5) ?
    C23 C22 C21 . . 119.1(6) ?
    C23 C22 H22A . . 120.5 ?
    C21 C22 H22A . . 120.5 ?
    C22 C23 C24 . . 119.5(7) ?
    C22 C23 H23A . . 120.2 ?
    C24 C23 H23A . . 120.2 ?
    C25 C24 C23 . . 121.3(7) ?
    C25 C24 H24A . . 119.4 ?
    C23 C24 H24A . . 119.4 ?
    C24 C25 C26 . . 119.8(7) ?
    C24 C25 H25A . . 120.1 ?
    C26 C25 H25A . . 120.1 ?
    C21 C26 C25 . . 119.5(7) ?
    C21 C26 H26A . . 120.2 ?
    C25 C26 H26A . . 120.2 ?
