# Supplementary material for: Tetraphenyl­arsonium cis-bis­[1,2-bis­(tri­fluoro­meth­yl)ethene-1,2-dithiol­ato]platinate(II)
Source: Acta Crystallogr Sect E Struct Rep Online. 2009 Jun 13;65(Pt 7):m759–60. doi: 10.1107/S1600536809021527 (PMC2969384; doi:10.1107/S1600536809021527)
Supplement: Supplementary file 2 [file e-65-0m759-Isup2.hkl]

# 
# h,k,l, Fc-squared, Fo-squared, sigma(Fo-squared) and status flag 
# 
data_I
_shelx_title ' k0809 in C2/c                    C2/c' 
_shelx_refln_list_code          4 
_shelx_F_calc_maximum      679.51 
_exptl_crystal_F_000      1979.61 
_reflns_d_resolution_high  0.7700 
 
loop_ 
 _symmetry_equiv_pos_as_xyz 
 'x, y, z' 
 '-x, y, -z+1/2' 
 'x+1/2, y+1/2, z' 
 '-x+1/2, y+1/2, -z+1/2' 
 '-x, -y, -z' 
 'x, -y, z-1/2' 
 '-x+1/2, -y+1/2, -z' 
 'x+1/2, -y+1/2, z-1/2' 
 
_cell_length_a    24.9649 
_cell_length_b     7.3189 
_cell_length_c    23.6773 
_cell_angle_alpha  90.000 
_cell_angle_beta  117.779 
_cell_angle_gamma  90.000 
 
_shelx_F_squared_multiplier     1.000 
 
loop_ 
 _refln_index_h 
 _refln_index_k 
 _refln_index_l 
 _refln_F_squared_calc 
 _refln_F_squared_meas 
 _refln_F_squared_sigma 
 _refln_observed_status 
   4   0   0   216639.86   197052.13   6243.69 o 
   6   0   0    49484.23    39358.30    678.10 o 
   8   0   0   121957.34   100647.74   2802.16 o 
  10   0   0      806.65      663.23    109.62 o 
  12   0   0    71251.41    73560.41   1850.88 o 
  14   0   0     3779.18     3390.60    266.33 o 
  16   0   0    77076.76    71602.46   2030.96 o 
  18   0   0    22772.86    19045.85    754.32 o 
  20   0   0    32489.01    30544.90   1085.38 o 
  22   0   0     2467.63     1843.42    476.80 o 
  24   0   0     9631.97    10659.54    918.17 o 
  26   0   0      939.83      564.65    405.24 o 
  28   0   0     4450.26     5207.91    933.05 o 
   1   1   0      337.49       80.54    234.37 o 
   3   1   0     1750.62     3953.61    403.05 o 
   5   1   0     2274.56     2139.51    195.64 o 
   7   1   0     5674.71     5136.98    153.69 o 
   9   1   0     4638.48     3096.04    155.84 o 
  11   1   0     1838.51     2777.00    256.67 o 
  13   1   0     8568.31     6684.14    219.45 o 
  15   1   0      577.23      445.44    129.91 o 
  17   1   0     1729.95     1419.44    143.08 o 
  19   1   0      238.60      225.95    172.09 o 
  21   1   0     1027.53     1301.94    412.24 o 
  23   1   0     2061.12     1689.79    312.49 o 
  25   1   0       36.54      291.55    311.03 o 
  27   1   0     2552.79     2391.56    526.37 o 
   0   2   0   131308.27   136072.17   2648.08 o 
   2   2   0   159437.23   169154.75   3327.01 o 
   4   2   0    23062.94    22281.56    334.63 o 
   6   2   0    15354.75    12519.44    337.03 o 
   8   2   0    14221.68    10349.68    238.74 o 
  10   2   0    19635.61    16620.43    333.20 o 
  12   2   0    22010.55    25097.07    550.60 o 
  14   2   0    58890.53    62382.18   1152.05 o 
  16   2   0    33310.17    30102.18    763.66 o 
  18   2   0    64624.35    60508.30   1288.54 o 
  20   2   0    23790.15    25345.71    709.51 o 
  22   2   0    25581.39    27218.51   1012.90 o 
  24   2   0    14829.14    14826.37    830.35 o 
  26   2   0     7380.86     8639.69    669.75 o 
  28   2   0     4043.09     4984.75    936.59 o 
   1   3   0     7229.64     8045.22    223.52 o 
   3   3   0     1251.50     1156.31    106.93 o 
   5   3   0     2672.69     4017.19    168.53 o 
   7   3   0    10680.60    12219.60    348.50 o 
   9   3   0       28.53       99.93    120.22 o 
  11   3   0    12243.24    12337.46    386.23 o 
  13   3   0     1915.45     2131.24    131.58 o 
  15   3   0    17757.92    19118.20    531.77 o 
  17   3   0      330.13      736.94    169.10 o 
  19   3   0      670.74      461.12    254.14 o 
  21   3   0     2970.96     2926.32    532.06 o 
  23   3   0      536.66      212.80    345.38 o 
  25   3   0     1149.07     1058.01    374.59 o 
  27   3   0      409.45      358.06    477.82 o 
   0   4   0    71795.58    84065.73   1952.10 o 
   2   4   0    89713.67    99596.81   1911.15 o 
   4   4   0    20084.23    20554.12    425.73 o 
   6   4   0    93228.69    93959.54   2080.66 o 
   8   4   0    14271.34    12867.68    343.94 o 
  10   4   0    48014.68    53752.78   1134.61 o 
  12   4   0     4984.28     5028.22    242.14 o 
  14   4   0    22810.10    25481.25    552.01 o 
  16   4   0     4140.45     4392.26    258.57 o 
  18   4   0    15967.62    17683.78    782.70 o 
  20   4   0      824.34      521.85    347.66 o 
  22   4   0    10925.45    12107.91   1308.53 o 
  24   4   0     1384.45     1767.14   1061.99 o 
  26   4   0     5214.20     4580.21    766.56 o 
   1   5   0     1475.24     1500.54    174.74 o 
   3   5   0    12292.84    14785.55    457.66 o 
   5   5   0       30.93       30.19    144.53 o 
   7   5   0    17443.89    18989.71    785.14 o 
   9   5   0      950.75     1059.13    183.29 o 
  11   5   0       18.42      158.29    155.40 o 
  13   5   0     5341.06     5837.98    374.54 o 
  15   5   0     1599.82     1653.08    280.08 o 
  17   5   0     2328.56     2269.80    211.16 o 
  19   5   0     1213.27     1086.76    333.79 o 
  21   5   0      400.14      109.35    290.39 o 
  23   5   0      738.02     1493.32    436.72 o 
   0   6   0     6410.28     6569.17    912.50 o 
   2   6   0     2867.89     2317.78    230.14 o 
   4   6   0    14980.96    14901.21    480.00 o 
   6   6   0     6960.22     6125.44    335.00 o 
   8   6   0    21247.07    22222.06    724.37 o 
  10   6   0    10753.77    11457.97    498.75 o 
  12   6   0    15033.57    17891.87    839.21 o 
  14   6   0     9277.39    11287.27    671.47 o 
  16   6   0     7584.69     8656.77    633.15 o 
  18   6   0     6519.68     6971.27    624.30 o 
  20   6   0     7860.32    10319.06   1110.52 o 
  22   6   0     8673.08     8503.11    760.96 o 
   1   7   0      748.46      655.32    287.39 o 
   3   7   0      442.12      885.02    387.73 o 
   5   7   0      134.79       15.99    252.92 o 
   7   7   0      281.43      113.63    299.10 o 
   9   7   0     2028.09     1735.38    380.75 o 
  11   7   0      358.97      373.34    401.99 o 
  13   7   0     2069.73     1811.14    417.34 o 
  15   7   0      149.02      119.89    375.99 o 
  17   7   0        8.98      196.59    479.64 o 
  19   7   0        0.54      103.41    456.52 o 
   0   8   0    16074.37    16816.08   1295.07 o 
   2   8   0     2071.72     1969.12    406.79 o 
   4   8   0    13738.18    12079.29   1217.14 o 
   6   8   0     4389.85     2975.82    460.11 o 
   8   8   0    18312.31    17971.09   1020.20 o 
  10   8   0     3975.52     3570.92    495.04 o 
  12   8   0     9943.58    10280.17    820.57 o 
  14   8   0     1121.18      895.78    407.01 o 
   1   9   0       20.26       25.29    443.35 o 
   3   9   0      767.08      703.23    639.39 o 
   5   9   0      605.92      977.68    494.48 o 
   7   9   0      646.17      462.21    508.68 o 
   9   9   0      658.57        0.71    619.91 o 
 -27   1   1     9013.75     9609.91    735.79 o 
 -25   1   1     4089.14     4025.98    453.34 o 
 -23   1   1    11713.81    14403.77    694.56 o 
 -21   1   1    12859.75    12984.55    735.45 o 
 -19   1   1    34332.17    36516.99    892.14 o 
 -17   1   1    26978.80    23821.46    579.73 o 
 -15   1   1    71889.51    68173.90   1347.77 o 
 -13   1   1    39259.72    39598.16    723.64 o 
 -11   1   1    88602.27    97675.33   1863.14 o 
  -9   1   1     4892.60     5127.85    124.96 o 
  -7   1   1    21979.44    20052.21    532.56 o 
  -5   1   1     6139.70     7371.77    285.09 o 
  -3   1   1   109665.19   115995.27   2154.12 o 
  -1   1   1    40158.00    42229.09    856.53 o 
   1   1   1   195312.67   203336.56   3575.58 o 
   3   1   1    19337.23    20630.08    760.40 o 
   5   1   1   100631.78   105112.09   2272.40 o 
   7   1   1    22790.09    23305.58    595.08 o 
   9   1   1    84558.47    77672.91   1208.94 o 
  11   1   1     7392.35     5516.11    235.36 o 
  13   1   1    32937.78    34061.23    744.44 o 
  15   1   1    33786.59    33492.99    741.69 o 
  17   1   1    47000.23    47255.01    991.85 o 
  19   1   1    11422.86    10166.16    368.35 o 
  21   1   1    19967.43    22435.23   1202.65 o 
  23   1   1     6728.73     7793.66    758.41 o 
  25   1   1     8413.98     9072.42    933.75 o 
  27   1   1     1571.66     2907.40    743.53 o 
 -28   2   1      923.72     1117.93    412.68 o 
 -26   2   1     2486.35     2736.91    502.70 o 
 -24   2   1     2259.88     2016.22    330.02 o 
 -22   2   1     1489.40     1949.82    371.59 o 
 -20   2   1     5897.58     5145.37    300.22 o 
 -18   2   1     4833.01     3499.88    318.64 o 
 -16   2   1     8085.11     8929.93    326.03 o 
 -14   2   1     3065.60     1905.10    176.89 o 
 -12   2   1     3215.94     3239.25    202.33 o 
 -10   2   1     1337.18     1270.17    163.68 o 
  -8   2   1    40951.07    38831.86    937.52 o 
  -6   2   1     6822.02     8672.36    330.86 o 
  -4   2   1    17936.59    20275.01    550.53 o 
  -2   2   1      869.79      871.21     77.52 o 
   0   2   1      137.18      180.26     52.77 o 
   2   2   1     2518.89     2528.58    128.77 o 
   4   2   1    37282.34    34000.33    454.38 o 
   6   2   1     1137.60     1076.59     87.09 o 
   8   2   1    21870.48    18130.40    239.44 o 
  10   2   1       50.31       41.72     55.22 o 
  12   2   1    13875.64    12969.78    288.54 o 
  14   2   1      968.56      551.33    105.93 o 
  16   2   1     7026.56     8097.81    433.90 o 
  18   2   1     4241.82     3544.47    258.92 o 
  20   2   1      931.73     1201.46    244.27 o 
  22   2   1     2980.30     2968.46    579.52 o 
  24   2   1     1561.58     1397.02    950.76 o 
  26   2   1     1108.97     1487.31    406.94 o 
 -27   3   1     2738.58     1697.89    534.27 o 
 -25   3   1     8840.34     9459.96   1148.77 o 
 -23   3   1     1719.33     1985.66    362.56 o 
 -21   3   1    15904.28    16848.92    762.90 o 
 -19   3   1     3731.58     3887.51    834.80 o 
 -17   3   1    30196.33    29423.70    721.81 o 
 -15   3   1    22849.29    20446.66    516.00 o 
 -13   3   1    54644.97    58661.25   1235.90 o 
 -11   3   1    15385.64    19030.21    451.91 o 
  -9   3   1    77591.14    90894.91   3015.82 o 
  -7   3   1    28600.05    30253.23    507.75 o 
  -5   3   1    81225.36    88237.87   1766.15 o 
  -3   3   1    31128.98    34793.54    598.50 o 
  -1   3   1    96125.58   105964.81   1883.44 o 
   1   3   1    52496.13    57865.31   1133.52 o 
   3   3   1    79694.87    92260.63   1425.09 o 
   5   3   1     7958.45     9035.67    324.88 o 
   7   3   1   127152.47   143874.39   2182.55 o 
   9   3   1    25444.14    23909.47    628.83 o 
  11   3   1    53521.52    53806.75    819.05 o 
  13   3   1    11864.13    11209.16    485.52 o 
  15   3   1    43089.09    42802.31    919.19 o 
  17   3   1     6237.81     4404.72    271.59 o 
  19   3   1    28628.24    30001.83    776.65 o 
  21   3   1     3325.56     3259.11    393.17 o 
  23   3   1     9367.46     9755.46    624.86 o 
  25   3   1     1527.16     1449.72    389.55 o 
 -26   4   1       11.47        0.71    393.03 o 
 -24   4   1      198.45        1.08    414.14 o 
 -22   4   1      944.13      512.31    502.65 o 
 -20   4   1      156.14      184.46    231.90 o 
 -18   4   1      691.83      685.85    229.56 o 
 -16   4   1        6.67      142.14     93.18 o 
 -14   4   1      528.03      792.96    171.27 o 
 -12   4   1      368.22      221.28    144.47 o 
 -10   4   1     1748.08     1449.05    172.24 o 
  -8   4   1     1014.09      756.37    202.37 o 
  -6   4   1     9142.51     7992.77    291.48 o 
  -4   4   1       19.52       15.08     98.15 o 
  -2   4   1     3079.92     3939.41    199.60 o 
   0   4   1      263.17      310.53    109.42 o 
   2   4   1      503.42      321.65    104.23 o 
   4   4   1     4671.64     5055.30    334.71 o 
   6   4   1     2504.38     3461.97    210.97 o 
   8   4   1     1261.01     1449.02    137.97 o 
  10   4   1     1301.75     1213.86    139.38 o 
  12   4   1       39.93      136.73    155.79 o 
  14   4   1      464.88      693.61    164.72 o 
  16   4   1       97.35      251.20     94.34 o 
  18   4   1       42.37        6.36    227.55 o 
  20   4   1      123.14        1.17    277.22 o 
  22   4   1      206.95      226.84    371.75 o 
  24   4   1       86.37       23.30    415.20 o 
 -23   5   1     6466.06     5879.56    565.07 o 
 -21   5   1    16837.98    18145.14    884.26 o 
 -19   5   1     3449.13     3556.47    556.50 o 
 -17   5   1    20772.49    19795.78    710.05 o 
 -15   5   1    10643.50     9991.35    584.64 o 
 -13   5   1    24352.17    26810.02    799.86 o 
 -11   5   1     9857.61    11587.08    423.07 o 
  -9   5   1    25661.72    30767.30    724.06 o 
  -7   5   1    14476.94    16674.92    477.24 o 
  -5   5   1    30109.39    34383.18    749.87 o 
  -3   5   1     9503.01     9970.01    399.52 o 
  -1   5   1    24285.28    24326.38    588.00 o 
   1   5   1     6985.00     7325.44    494.31 o 
   3   5   1    23643.80    25220.53    603.35 o 
   5   5   1    11312.93    11691.87    375.70 o 
   7   5   1    40099.42    43049.50    944.47 o 
   9   5   1    25676.54    25170.19    867.35 o 
  11   5   1    30041.98    31401.72    789.13 o 
  13   5   1     8922.20     9697.98    833.40 o 
  15   5   1    28454.75    28513.71   1032.55 o 
  17   5   1     4790.64     3740.93    243.51 o 
  19   5   1    17667.26    18615.83    918.01 o 
  21   5   1     7749.03     7306.62    605.05 o 
  23   5   1     8065.41     8778.68    718.33 o 
 -22   6   1       91.48      310.79    431.25 o 
 -20   6   1      371.68      356.96    392.61 o 
 -18   6   1      374.54      232.88    330.61 o 
 -16   6   1     3907.68     3396.75    405.78 o 
 -14   6   1        9.72      255.40    358.18 o 
 -12   6   1     7599.44     7380.78    505.22 o 
 -10   6   1      625.32      682.85    354.70 o 
  -8   6   1     1514.06     1596.38    219.40 o 
  -6   6   1      533.58      173.47    170.79 o 
  -4   6   1     2072.18     2602.62    710.13 o 
  -2   6   1     6222.09     6678.64    326.88 o 
   0   6   1     1283.80      524.94    178.46 o 
   2   6   1     3183.90     4489.94    260.67 o 
   4   6   1     7015.23     5941.87    304.88 o 
   6   6   1      134.83      271.00    171.49 o 
   8   6   1      269.21      430.94    204.43 o 
  10   6   1     8731.20     8751.59    467.25 o 
  12   6   1       14.56      239.79    285.19 o 
  14   6   1     4130.86     3543.91    422.52 o 
  16   6   1        8.75      121.15    382.38 o 
  18   6   1      590.44      847.67    308.33 o 
  20   6   1      670.20      294.76    485.65 o 
 -19   7   1     3947.89     3502.80   1185.26 o 
 -17   7   1      989.52     1005.06    419.71 o 
 -15   7   1    10407.80    11018.39   1963.86 o 
 -13   7   1     1322.19      374.17    344.69 o 
 -11   7   1    22525.12    24632.17   2171.08 o 
  -9   7   1     8530.22     8985.86    599.68 o 
  -7   7   1    28193.73    31670.27   1159.31 o 
  -5   7   1    12225.51    12911.59    740.34 o 
  -3   7   1    44031.59    47502.02   1553.11 o 
  -1   7   1     2265.89     1462.41    668.08 o 
   1   7   1    42575.10    45018.45   1583.77 o 
   3   7   1     6527.00     6239.91    468.20 o 
   5   7   1    22274.43    23411.06    919.05 o 
   7   7   1    10773.79     9984.10    855.47 o 
   9   7   1    29849.48    31844.56   1310.79 o 
  11   7   1     2618.90     3335.53    449.60 o 
  13   7   1    13725.69    13688.40    769.15 o 
  15   7   1      756.39      663.42    694.29 o 
  17   7   1     5178.56     4582.20    600.39 o 
 -14   8   1       73.79       25.90    432.10 o 
 -12   8   1      434.42      482.60    525.33 o 
 -10   8   1       32.34        2.68    375.72 o 
  -8   8   1      165.35      117.12    401.47 o 
  -6   8   1       32.61      362.19    471.37 o 
  -4   8   1      584.54      642.89    378.66 o 
  -2   8   1       93.76      173.71    445.33 o 
   0   8   1       10.27      385.90    339.71 o 
   2   8   1      994.70      587.81    499.47 o 
   4   8   1     1220.34      686.71    539.14 o 
   6   8   1      748.22        4.72    354.03 o 
   8   8   1      229.32      139.96    334.28 o 
  10   8   1       61.78      458.52    435.35 o 
  12   8   1       76.70      300.57    370.07 o 
  14   8   1      431.94      590.04    545.03 o 
  -9   9   1     2927.34     1411.26    940.13 o 
  -7   9   1     4391.37     2935.97   1072.61 o 
  -5   9   1     2469.72     2318.12    650.79 o 
  -3   9   1     2318.48     2129.31    503.67 o 
  -1   9   1     1633.93     1725.00    556.80 o 
   1   9   1     1084.31      647.45    501.44 o 
   3   9   1     1711.31     1139.23    817.57 o 
   5   9   1     3362.38     3650.88    930.92 o 
   7   9   1     2875.32     2687.34    769.39 o 
 -28   0   2     1402.07     1618.13    575.98 o 
 -26   0   2     4187.22     6485.27    787.10 o 
 -24   0   2      428.07      729.01    507.97 o 
 -22   0   2     5682.23     6419.79    508.52 o 
 -20   0   2     2073.89     2247.06    544.81 o 
 -18   0   2    21081.96    20377.33    552.96 o 
 -16   0   2    17820.85    13792.79    347.67 o 
 -14   0   2   183514.56   162022.25   4094.53 o 
 -12   0   2    35071.14    30486.55    841.17 o 
 -10   0   2    71000.33    69048.82   2581.99 o 
  -8   0   2    35518.52    31539.97   1033.63 o 
  -6   0   2   189994.16   162861.95   2559.11 o 
  -4   0   2      651.65     1190.82    213.91 o 
   2   0   2   461727.56   347467.84   8087.81 o 
   4   0   2   251874.66   232769.80   9392.80 o 
   6   0   2   145931.02   133164.14   3948.97 o 
   8   0   2     1662.75     1041.92    137.00 o 
  10   0   2    54770.70    47162.64   1251.49 o 
  12   0   2     1068.65     1319.84    173.80 o 
  14   0   2    35738.29    36231.87   2415.15 o 
  16   0   2     7568.39     6919.44    338.17 o 
  18   0   2    28894.14    30018.60   1612.85 o 
  20   0   2     7020.82     7533.68   1106.97 o 
  22   0   2    23971.61    26184.09   1479.98 o 
  24   0   2     2584.84     2225.28    479.63 o 
  26   0   2     8103.22     9105.17    959.26 o 
 -29   1   2     2010.94     1939.62    456.25 o 
 -27   1   2      291.64      362.39    358.13 o 
 -25   1   2      522.57      228.35    290.19 o 
 -23   1   2     1484.72     1125.91    390.88 o 
 -21   1   2      176.03      337.86    211.27 o 
 -19   1   2     8660.28     7669.04    410.57 o 
 -17   1   2      478.94      429.43    134.61 o 
 -15   1   2    10197.29     8659.41    352.38 o 
 -13   1   2     4788.82     3788.14    183.45 o 
 -11   1   2    10255.87    10421.45    305.02 o 
  -9   1   2     9848.80     8602.28    215.83 o 
  -7   1   2      191.58      137.62     59.51 o 
  -5   1   2     5411.39     8706.71    367.27 o 
  -3   1   2      246.00      656.86    177.04 o 
  -1   1   2   110348.55   101714.69   1008.14 o 
   1   1   2      184.33       41.19    145.18 o 
   3   1   2    72678.17    67459.73   1252.26 o 
   5   1   2    23105.82    21997.43    723.66 o 
   7   1   2    16220.64    14142.50    248.53 o 
   9   1   2     5273.36     5896.63    191.93 o 
  11   1   2     9423.16     9929.75    264.38 o 
  13   1   2     2950.72     2603.06    214.84 o 
  15   1   2     3299.97     2856.73    416.93 o 
  17   1   2     1097.08      567.34    214.64 o 
  19   1   2      664.92      613.34    155.31 o 
  21   1   2     2656.55     2844.07    301.30 o 
  23   1   2      297.26      725.49    336.64 o 
  25   1   2     1520.15     1779.00    724.40 o 
  27   1   2      116.30        0.35    431.07 o 
 -28   2   2    11784.73    14045.12    913.16 o 
 -26   2   2    11898.39    12982.66   1003.89 o 
 -24   2   2    10388.97    11389.48    659.04 o 
 -22   2   2     8416.54     8109.99    714.84 o 
 -20   2   2    31334.90    32404.03   1038.43 o 
 -18   2   2    26608.37    27541.25    677.75 o 
 -16   2   2    35000.10    29432.54    768.26 o 
 -14   2   2    66837.88    57838.07   1083.32 o 
 -12   2   2    56309.27    56695.13   1250.44 o 
 -10   2   2    28726.84    30358.06    617.34 o 
  -8   2   2    18718.24    18825.04    469.08 o 
  -6   2   2    19264.20    18570.53    433.81 o 
  -4   2   2    14573.59    15096.60    255.42 o 
  -2   2   2    35248.56    38377.15    901.40 o 
   0   2   2    31193.87    33766.35    456.73 o 
   2   2   2    22050.59    21947.11    598.05 o 
   4   2   2    83677.25    92142.87   1388.09 o 
   6   2   2    69270.66    80552.55   1536.59 o 
   8   2   2    28539.07    28965.00    653.40 o 
  10   2   2    12077.28     8303.70    213.18 o 
  12   2   2    36488.95    34111.83    697.13 o 
  14   2   2    22145.40    24479.30    688.23 o 
  16   2   2    60649.91    63435.31   1329.38 o 
  18   2   2    28797.92    29402.31    806.16 o 
  20   2   2    22836.84    21775.44    773.89 o 
  22   2   2    19994.16    21278.17    894.44 o 
  24   2   2     9676.12    11695.91   1195.18 o 
  26   2   2     4078.50     4120.54    521.97 o 
 -27   3   2      130.31       89.91    326.24 o 
 -25   3   2     1833.04     1188.79    456.60 o 
 -23   3   2      758.74      585.16    337.94 o 
 -21   3   2     2137.18     3231.53    396.39 o 
 -19   3   2      583.20      260.24    170.80 o 
 -17   3   2     1331.64     1734.38    287.96 o 
 -15   3   2      822.88      758.08    173.63 o 
 -13   3   2    31246.65    33793.90    715.70 o 
 -11   3   2    13271.16    12030.76    442.93 o 
  -9   3   2    14934.35    13121.94    314.10 o 
  -7   3   2     3433.87     3807.43    147.01 o 
  -5   3   2     6466.38     6695.69    186.38 o 
  -3   3   2    13961.36    16072.32    334.69 o 
  -1   3   2    10632.77    14423.66    341.92 o 
   1   3   2    13635.32    17712.73    394.21 o 
   3   3   2      467.36       80.52     73.48 o 
   5   3   2      115.82       96.14     85.84 o 
   7   3   2     1719.36     1151.45    114.07 o 
   9   3   2    13991.07    16412.06    424.39 o 
  11   3   2      999.27     1209.04    108.14 o 
  13   3   2     3251.73     2478.75    126.12 o 
  15   3   2       12.65       11.65    142.21 o 
  17   3   2     1040.86      464.35    173.43 o 
  19   3   2     1697.98     2576.07    307.47 o 
  21   3   2      141.40      494.12    433.23 o 
  23   3   2     4531.82     4381.70    464.16 o 
  25   3   2      119.65      164.33    345.27 o 
 -26   4   2     1380.94     1243.18    379.51 o 
 -24   4   2     9700.20     9906.70    664.87 o 
 -22   4   2      550.65     1069.53    311.50 o 
 -20   4   2    13297.97    14004.32    750.96 o 
 -18   4   2     4653.03     3231.56    316.24 o 
 -16   4   2    29386.28    29080.67    756.25 o 
 -14   4   2    13372.45    11966.69    414.21 o 
 -12   4   2    59438.93    63331.06   1235.06 o 
 -10   4   2    17745.13    17337.89    497.70 o 
  -8   4   2    77763.27    82586.55   1781.11 o 
  -6   4   2    57502.33    57072.25   1183.04 o 
  -4   4   2   122022.63   122485.52   2012.85 o 
  -2   4   2    33018.15    28641.38    685.06 o 
   0   4   2    97520.56    99110.21   1670.00 o 
   2   4   2    28674.95    31924.90    790.73 o 
   4   4   2    93854.70   115450.37   2037.90 o 
   6   4   2     3931.92     4907.08    204.35 o 
   8   4   2    80750.53    88369.20   1699.85 o 
  10   4   2    11469.37    11619.52    447.27 o 
  12   4   2    28350.42    32053.99    707.65 o 
  14   4   2     1924.07     2111.41    151.89 o 
  16   4   2    33500.55    39085.18   1679.71 o 
  18   4   2     1508.41     1574.18    375.38 o 
  20   4   2    13766.93    15784.77   1478.56 o 
  22   4   2     1574.09     1437.54    385.40 o 
  24   4   2     8653.03     8908.77    730.13 o 
 -25   5   2      440.02      583.46    542.29 o 
 -23   5   2      130.49      646.15    653.56 o 
 -21   5   2     4104.89     3894.76    471.06 o 
 -19   5   2       57.42      145.21    296.72 o 
 -17   5   2     5636.56     5282.08    491.07 o 
 -15   5   2     2154.10     2109.85    448.03 o 
 -13   5   2      130.97      195.75    161.17 o 
 -11   5   2     7324.96     6506.36    294.20 o 
  -9   5   2      698.05      750.28    167.60 o 
  -7   5   2    14773.70    18007.71    446.74 o 
  -5   5   2    11396.60    11001.50    340.31 o 
  -3   5   2      224.59      116.64    128.88 o 
  -1   5   2     8926.63     9005.87    339.73 o 
   1   5   2     2167.39     2145.56    189.78 o 
   3   5   2      771.75     1025.39    144.91 o 
   5   5   2    18955.31    20569.33    533.43 o 
   7   5   2     1595.99     1512.25    175.04 o 
   9   5   2     9768.84    10572.76    382.52 o 
  11   5   2       50.73       42.67    149.69 o 
  13   5   2      676.40      320.42    158.43 o 
  15   5   2     2394.67     1580.88    255.85 o 
  17   5   2       70.19       30.29    262.65 o 
  19   5   2     1210.70     1366.45    414.51 o 
  21   5   2      290.53      250.62    297.12 o 
  23   5   2     1144.28     1840.05    911.08 o 
 -22   6   2     7766.15     8508.68    780.27 o 
 -20   6   2    11025.26    12001.17    818.27 o 
 -18   6   2    11925.48    12193.00   1375.13 o 
 -16   6   2     6471.81     6325.83    562.83 o 
 -14   6   2    13399.81    11886.55    771.16 o 
 -12   6   2     8827.10     8939.49    620.26 o 
 -10   6   2    14748.99    15925.13    610.87 o 
  -8   6   2    12282.54    13432.49    490.02 o 
  -6   6   2    26586.98    28742.28    715.95 o 
  -4   6   2     9834.95     8782.31    365.07 o 
  -2   6   2    19611.85    19854.89    655.61 o 
   0   6   2     6352.40     6653.53    323.55 o 
   2   6   2    11714.97    12389.33    434.60 o 
   4   6   2     4274.12     4604.44    303.81 o 
   6   6   2    29026.56    31335.17   1177.09 o 
   8   6   2    15894.81    15227.08    551.58 o 
  10   6   2    21425.33    20711.30    755.13 o 
  12   6   2    14623.74    14565.51    716.46 o 
  14   6   2    14159.74    17258.86   1134.84 o 
  16   6   2     7353.35     9486.79    621.11 o 
  18   6   2    10383.31    11183.10    886.29 o 
  20   6   2     3251.96     3164.24    467.36 o 
 -19   7   2       99.67      257.67    553.53 o 
 -17   7   2       26.39       45.16    367.27 o 
 -15   7   2     1952.89     1622.40    369.26 o 
 -13   7   2      249.93      546.90    577.40 o 
 -11   7   2     2503.20     2708.34    470.61 o 
  -9   7   2       23.10       37.67    313.57 o 
  -7   7   2     1502.83     2584.47    383.17 o 
  -5   7   2      351.06        1.13    314.68 o 
  -3   7   2      469.99      570.28    771.16 o 
  -1   7   2     9243.66     8158.03    575.60 o 
   1   7   2       59.61      268.64    306.26 o 
   3   7   2      542.27      149.79    356.17 o 
   5   7   2      224.47      257.59    296.58 o 
   7   7   2      997.72      725.42    392.45 o 
   9   7   2        1.67        4.96    369.35 o 
  11   7   2      578.76      548.36    645.06 o 
  13   7   2       41.49     1153.06    453.35 o 
  15   7   2      551.80      438.54    394.90 o 
  17   7   2       73.97      297.45    435.50 o 
 -16   8   2      943.09      487.38    572.44 o 
 -14   8   2     5569.87     5217.36    615.27 o 
 -12   8   2     1538.22     1386.36    472.60 o 
 -10   8   2    11472.49    11610.76   2066.94 o 
  -8   8   2     5008.62     5030.90    526.18 o 
  -6   8   2    25211.21    24870.28   1205.50 o 
  -4   8   2     4655.69     4218.07    507.21 o 
  -2   8   2    13949.83    13651.15    780.84 o 
   0   8   2     2791.18     2074.27    433.56 o 
   2   8   2    10677.17    10753.69    731.47 o 
   4   8   2     2547.35     1839.70    425.34 o 
   6   8   2    13459.08    12181.47    930.92 o 
   8   8   2     2796.19     2656.04    484.21 o 
  10   8   2    11970.51    12593.20    906.12 o 
  12   8   2     2497.02     1629.93    557.70 o 
  14   8   2     5448.70     5776.80    684.30 o 
  -9   9   2      659.00        0.00    890.54 o 
  -7   9   2      539.00      365.36    610.31 o 
  -5   9   2      527.90     1215.67    634.44 o 
  -3   9   2       86.14       87.00    398.76 o 
  -1   9   2      142.25      388.66    579.02 o 
   1   9   2      303.07      346.59    413.55 o 
   3   9   2     1453.49     1255.16    623.96 o 
   5   9   2      679.48      434.80    599.94 o 
   7   9   2      226.31      184.39    594.79 o 
 -29   1   3    12378.53    14367.39   1747.07 o 
 -27   1   3     6538.10     6631.19    546.21 o 
 -25   1   3    11596.88    13967.72    758.76 o 
 -23   1   3     7845.12     6329.54    630.24 o 
 -21   1   3    25591.32    24852.68    694.60 o 
 -19   1   3    17794.24    19414.41    521.89 o 
 -17   1   3    62130.85    65987.73   1348.41 o 
 -15   1   3    22947.57    19863.46    629.91 o 
 -13   1   3    73483.29    63522.00   1558.02 o 
 -11   1   3    19217.38    14934.41    410.93 o 
  -9   1   3    64763.78    57304.05    831.82 o 
  -7   1   3    31223.04    27837.79    643.30 o 
  -5   1   3   305596.91   290644.38   4528.79 o 
  -3   1   3    24478.89    22869.56    518.07 o 
  -1   1   3    90503.79    96707.95   1752.94 o 
   1   1   3   200169.78   208757.34   5420.43 o 
   3   1   3   438545.06   447394.59   9654.24 o 
   5   1   3    61664.41    58751.11   1640.88 o 
   7   1   3    82379.89    89081.97   1758.21 o 
   9   1   3    17984.60    19324.86    467.22 o 
  11   1   3    39374.12    33532.88    741.34 o 
  13   1   3    20463.56    18260.77    413.11 o 
  15   1   3    45937.68    46867.36    961.96 o 
  17   1   3    16240.33    15795.25    474.48 o 
  19   1   3    39319.25    39386.41    895.02 o 
  21   1   3    10950.79    12511.79    848.03 o 
  23   1   3    17629.05    20665.20    942.53 o 
  25   1   3     3490.82     3833.56    457.36 o 
 -28   2   3     1777.63     1831.86    438.77 o 
 -26   2   3      433.39      865.17    432.74 o 
 -24   2   3     4272.70     3464.79    431.88 o 
 -22   2   3     1570.31     2117.99    335.17 o 
 -20   2   3     6617.25     5944.81    305.95 o 
 -18   2   3     5022.80     4660.53    250.68 o 
 -16   2   3     4292.09     3317.64    288.24 o 
 -14   2   3       33.24       78.05    119.14 o 
 -12   2   3    23776.71    23117.03    623.50 o 
 -10   2   3     8334.00    10045.74    300.92 o 
  -8   2   3    21996.80    24858.77    486.96 o 
  -6   2   3    16572.44    12195.71    388.78 o 
  -4   2   3     1012.27      786.73     86.15 o 
  -2   2   3    22258.42    21194.28    454.13 o 
   0   2   3     4262.71     5833.76    223.09 o 
   2   2   3      135.39      208.50     67.97 o 
   4   2   3    35605.66    39851.46    971.18 o 
   6   2   3     5119.88     4993.90    245.10 o 
   8   2   3     1662.45     1523.12    127.28 o 
  10   2   3    13234.18    13295.60    390.55 o 
  12   2   3      168.22       87.20     93.30 o 
  14   2   3     8066.05     8841.22    311.50 o 
  16   2   3       27.90       81.39    138.84 o 
  18   2   3     3921.23     3674.20    540.51 o 
  20   2   3     3237.32     3082.14    288.96 o 
  22   2   3       40.04      247.85    313.85 o 
  24   2   3     1644.91     1158.64    408.66 o 
  26   2   3      465.16      301.16    359.19 o 
 -27   3   3     9692.48     9393.78   1162.23 o 
 -25   3   3      993.39     1025.76    422.65 o 
 -23   3   3    17131.10    17483.49    839.20 o 
 -21   3   3     7068.72     7096.63    483.39 o 
 -19   3   3    23969.33    27169.02    727.41 o 
 -17   3   3     9451.33    11608.28    420.95 o 
 -15   3   3    35016.70    36849.24    749.70 o 
 -13   3   3    19980.97    18799.60    500.69 o 
 -11   3   3    41851.90    40232.41    788.51 o 
  -9   3   3     9653.98    10868.76    346.28 o 
  -7   3   3    70011.71    80786.59   1300.31 o 
  -5   3   3    55070.16    65268.43   1255.38 o 
  -3   3   3   122071.38   137821.58   2340.87 o 
  -1   3   3    37444.41    40228.82    804.48 o 
   1   3   3   146962.98   156031.23   2873.13 o 
   3   3   3    36682.25    34233.69    526.21 o 
   5   3   3   112799.95   122485.67   2331.68 o 
   7   3   3     1960.44     2052.22    110.08 o 
   9   3   3    38207.54    39297.79    872.46 o 
  11   3   3     4221.51     3360.17    195.62 o 
  13   3   3    46633.43    47623.52   1033.09 o 
  15   3   3     3505.32     3732.55    232.87 o 
  17   3   3    32187.98    32878.23    952.75 o 
  19   3   3     5592.50     5423.55    741.48 o 
  21   3   3    17860.04    20180.34    909.25 o 
  23   3   3     2874.20     2623.17    456.57 o 
  25   3   3    11082.08    11106.26    809.00 o 
 -26   4   3      566.61      418.61    473.79 o 
 -24   4   3       51.93        2.84    396.25 o 
 -22   4   3        7.43       59.13    360.17 o 
 -20   4   3     1619.18     1259.09    309.56 o 
 -18   4   3     1444.34      722.83    242.83 o 
 -16   4   3     1494.94     1455.95    238.98 o 
 -14   4   3      805.83      719.95    204.41 o 
 -12   4   3       23.51       69.85    130.99 o 
 -10   4   3     4048.64     3866.23    222.56 o 
  -8   4   3       74.50      109.27    132.89 o 
  -6   4   3     1905.14     1945.99    147.27 o 
  -4   4   3     4157.18     5270.03    219.79 o 
  -2   4   3      308.65      250.85    115.45 o 
   0   4   3     1496.53     2002.15    144.42 o 
   2   4   3     3626.43     3756.64    182.22 o 
   4   4   3    11336.81    13850.95    665.90 o 
   6   4   3     4682.77     5466.35    241.89 o 
   8   4   3      115.33      244.91    119.63 o 
  10   4   3     1353.48      992.96    163.19 o 
  12   4   3       98.13      133.17    121.78 o 
  14   4   3     5589.55     6031.52    291.64 o 
  16   4   3      589.14      632.63    203.38 o 
  18   4   3      315.30      257.50    250.80 o 
  20   4   3       99.75      225.72    330.07 o 
  22   4   3      174.19      386.19    339.98 o 
  24   4   3      116.97      277.12    446.37 o 
 -25   5   3     4693.59     4192.88    556.29 o 
 -23   5   3    12140.76    12866.63    832.51 o 
 -21   5   3     7503.12     8278.55    776.48 o 
 -19   5   3    17465.64    19259.24   1018.53 o 
 -17   5   3     6413.36     8080.87    575.27 o 
 -15   5   3     9858.88    11677.20    495.82 o 
 -13   5   3     7796.23     7256.13    328.23 o 
 -11   5   3    20347.27    22284.35    626.39 o 
  -9   5   3     6362.54     6834.66    296.80 o 
  -7   5   3    17973.27    21829.38    595.36 o 
  -5   5   3    19097.55    23762.09    561.73 o 
  -3   5   3    21142.68    25171.85    635.92 o 
  -1   5   3     9798.90    10646.06    339.60 o 
   1   5   3    28339.56    29399.11    975.95 o 
   3   5   3     6666.31     6814.58    264.39 o 
   5   5   3    24471.75    26201.10    643.88 o 
   7   5   3    17093.63    17140.83    487.74 o 
   9   5   3    23804.80    24201.76    630.05 o 
  11   5   3    13337.73    11956.51    629.74 o 
  13   5   3    33513.20    32596.44    802.17 o 
  15   5   3     8282.59     8175.92    759.16 o 
  17   5   3    15980.83    18554.19    997.16 o 
  19   5   3     6793.37     7542.53    636.62 o 
  21   5   3     5474.69     6254.73    542.45 o 
 -22   6   3     1165.87     1156.74    410.60 o 
 -20   6   3     1026.91      742.63    327.44 o 
 -18   6   3     2601.18     3080.27    833.15 o 
 -16   6   3     1634.01     1283.65    354.29 o 
 -14   6   3     6267.32     6471.97    484.04 o 
 -12   6   3      198.34      188.44    323.45 o 
 -10   6   3     9708.17     8592.25    515.80 o 
  -8   6   3      625.57      906.67    228.96 o 
  -6   6   3     1158.05      418.63    210.89 o 
  -4   6   3    10749.87    12283.79    521.96 o 
  -2   6   3      436.73      401.61    165.03 o 
   0   6   3    17091.96    18873.06    580.91 o 
   2   6   3      731.24      447.21    188.11 o 
   4   6   3     3954.66     4156.78    367.78 o 
   6   6   3      161.76      317.61    198.48 o 
   8   6   3     1303.67     1557.46    269.45 o 
  10   6   3      566.97      383.18    215.89 o 
  12   6   3     6025.69     5492.04    716.26 o 
  14   6   3      139.76      594.96    600.07 o 
  16   6   3     3593.14     3851.68    457.88 o 
  18   6   3      505.62     1085.64    353.52 o 
  20   6   3      435.94       68.06    370.55 o 
 -19   7   3     2720.10     2344.56    719.80 o 
 -17   7   3     8797.69     9555.28    723.55 o 
 -15   7   3     1261.12     1801.99    438.80 o 
 -13   7   3    14074.27    14508.95    890.71 o 
 -11   7   3     5664.56     6035.04    520.36 o 
  -9   7   3    21001.26    23615.98    993.72 o 
  -7   7   3    12765.22    11957.31    653.57 o 
  -5   7   3    31927.67    35094.14   1363.81 o 
  -3   7   3     4974.32     4786.32    439.99 o 
  -1   7   3    20794.26    19505.89   1109.81 o 
   1   7   3     3376.49     2989.94    399.22 o 
   3   7   3    17115.07    17701.46    836.96 o 
   5   7   3     4823.54     4439.94    955.72 o 
   7   7   3    14922.08    16262.06   1118.66 o 
   9   7   3     3529.42     3295.16    426.42 o 
  11   7   3    14389.12    16314.60   1576.68 o 
  13   7   3     1744.53      978.05    438.18 o 
  15   7   3     6866.07     6849.34    643.37 o 
  17   7   3      709.30      334.44    354.85 o 
 -16   8   3        6.29       68.00    392.50 o 
 -14   8   3     1164.80     1330.15    529.41 o 
 -12   8   3       86.36        1.70    416.53 o 
 -10   8   3      218.19        7.08    344.64 o 
  -8   8   3      181.32      137.63    359.82 o 
  -6   8   3       74.61       87.24    348.34 o 
  -4   8   3      180.75      386.74    371.94 o 
  -2   8   3      109.55      457.95    392.87 o 
   0   8   3     4417.13     3850.37    578.40 o 
   2   8   3       75.45      428.83    345.39 o 
   4   8   3     1310.53      566.33    459.73 o 
   6   8   3      368.11       10.53    323.71 o 
   8   8   3      680.38      977.75    384.30 o 
  10   8   3       20.23      722.60    432.89 o 
  12   8   3      702.35      328.66    349.36 o 
  -9   9   3     4951.48     3893.13    703.15 o 
  -7   9   3     2720.67     2121.54    569.48 o 
  -5   9   3     6292.19     5936.17    770.21 o 
  -3   9   3     1039.30      852.32    517.14 o 
  -1   9   3     2885.49     2176.12    866.10 o 
   1   9   3     2115.10     1026.48    514.56 o 
   3   9   3     3185.57     1741.06   1350.33 o 
   5   9   3     2260.69     1760.36    561.09 o 
   7   9   3     6805.70     6711.79    719.66 o 
 -30   0   4     2226.19     1976.61    777.89 o 
 -28   0   4    12356.68    14794.83   1317.74 o 
 -26   0   4     1538.35      502.30    520.72 o 
 -24   0   4     4985.42     4564.63    695.71 o 
 -22   0   4     3745.48     2970.40    365.94 o 
 -20   0   4    26539.16    25523.72   1289.82 o 
 -18   0   4     8834.81     9186.12    328.88 o 
 -16   0   4    85143.20    90679.00   2164.82 o 
 -14   0   4    50080.69    50957.70   2066.47 o 
 -12   0   4   212336.98   201426.23   3763.67 o 
 -10   0   4    78692.83    74265.04   1529.89 o 
  -8   0   4    92749.59    89336.65   1949.11 o 
  -6   0   4    30791.04    30482.67    581.87 o 
  -4   0   4    67490.32    66694.84   1563.48 o 
  -2   0   4     4318.19     4220.81     49.09 o 
   0   0   4    19452.17    26133.79   1494.86 o 
   2   0   4    24303.14    19821.61    495.57 o 
   4   0   4   163388.27   146663.86   3872.39 o 
   6   0   4    20669.99    20143.02    731.13 o 
   8   0   4    39821.55    39538.62   1496.27 o 
  10   0   4    14775.88    13550.50    465.01 o 
  12   0   4    35413.22    31410.57    871.76 o 
  14   0   4      611.87      424.56    200.50 o 
  16   0   4    20972.50    20146.99    716.99 o 
  18   0   4     4814.74     4252.64    508.91 o 
  20   0   4    27040.13    30458.08   2343.62 o 
  22   0   4     2466.89     3309.94    554.73 o 
  24   0   4    16612.71    20422.87   1486.36 o 
  26   0   4     4111.20     3743.52    679.42 o 
 -29   1   4     1421.25      666.27    365.84 o 
 -27   1   4      121.44      365.92    335.65 o 
 -25   1   4     1629.62     1230.82    394.61 o 
 -23   1   4      284.34      428.08    179.81 o 
 -21   1   4    13632.35    12695.32    486.75 o 
 -19   1   4       74.66       73.28    174.65 o 
 -17   1   4    21579.11    18735.64    453.52 o 
 -15   1   4      333.92      920.25    165.47 o 
 -13   1   4    25045.15    22139.48    446.01 o 
 -11   1   4     1321.79     1067.58    129.57 o 
  -9   1   4     5994.57     5569.59    146.15 o 
  -7   1   4    27095.52    27335.07    620.76 o 
  -5   1   4    12354.32    13380.85    452.36 o 
  -3   1   4    17048.32    20174.28    662.09 o 
  -1   1   4    63374.45    76764.48   3380.88 o 
   1   1   4    95676.20   101872.63   4904.77 o 
   3   1   4     4510.85     3821.18     90.39 o 
   5   1   4     8927.01     8337.66    216.91 o 
   7   1   4      693.93      391.53    107.58 o 
   9   1   4    25283.79    23845.64    507.28 o 
  11   1   4     1125.59      872.07     75.93 o 
  13   1   4     4214.44     4120.09    155.40 o 
  15   1   4     8626.79     8529.88    295.65 o 
  17   1   4      132.48      177.64    130.22 o 
  19   1   4     3305.78     2482.34    255.44 o 
  21   1   4       22.02       82.35    269.97 o 
  23   1   4     1555.20     1982.76    396.24 o 
  25   1   4        6.32        9.65    264.47 o 
 -28   2   4     9548.35     9074.16    842.36 o 
 -26   2   4    10604.23    11877.26    762.43 o 
 -24   2   4    11750.25    13312.14    712.12 o 
 -22   2   4    10947.90     8771.33    522.23 o 
 -20   2   4    17785.56    15183.17    605.09 o 
 -18   2   4    17240.45    19471.04    534.27 o 
 -16   2   4    41658.80    46830.52   1041.31 o 
 -14   2   4    31298.39    29864.92    500.10 o 
 -12   2   4    44316.36    40008.19    744.52 o 
 -10   2   4    46625.63    45876.86    812.37 o 
  -8   2   4    44563.46    52549.24   1039.14 o 
  -6   2   4      922.39     1113.72     86.85 o 
  -4   2   4    33468.16    33328.22    619.90 o 
  -2   2   4     2152.49     1462.63     89.65 o 
   0   2   4    26851.55    27575.11    459.25 o 
   2   2   4   149313.67   165677.69   2996.64 o 
   4   2   4    59536.68    62995.41    925.24 o 
   6   2   4    48787.16    53643.83   1231.06 o 
   8   2   4    85651.46    99421.81   2029.85 o 
  10   2   4    69188.09    76804.98   1430.74 o 
  12   2   4    30417.30    27858.30   1119.62 o 
  14   2   4    35116.12    33324.86    985.92 o 
  16   2   4    20480.53    22356.35    832.61 o 
  18   2   4    18847.48    19733.36   1267.79 o 
  20   2   4    18526.57    20831.57   1157.63 o 
  22   2   4     8705.46    10963.75    638.68 o 
  24   2   4     5048.42     5341.00   1259.65 o 
 -27   3   4     2693.71     3105.83    784.27 o 
 -25   3   4      190.70       67.74    380.01 o 
 -23   3   4     3980.49     3319.40    408.22 o 
 -21   3   4      119.90      116.81    203.76 o 
 -19   3   4      311.71      450.07    210.04 o 
 -17   3   4       19.96       24.87    137.46 o 
 -15   3   4      417.07      476.52    151.43 o 
 -13   3   4     3703.33     3886.92    232.67 o 
 -11   3   4     8782.20     8890.00    307.63 o 
  -9   3   4     3376.51     3016.16    216.45 o 
  -7   3   4       25.66      113.01    103.37 o 
  -5   3   4    28362.81    29371.43    685.73 o 
  -3   3   4     8498.07     8441.62    197.13 o 
  -1   3   4    30260.72    30939.45    728.73 o 
   1   3   4    27324.01    28951.10    588.19 o 
   3   3   4    20399.99    23791.29    522.58 o 
   5   3   4      116.02       47.63     78.51 o 
   7   3   4     8263.59     6884.36    187.34 o 
   9   3   4     4428.08     5299.54    177.07 o 
  11   3   4     1663.25     1482.82    130.36 o 
  13   3   4     1245.41      791.29    167.51 o 
  15   3   4      910.14      541.99    258.16 o 
  17   3   4       69.56      136.56    160.14 o 
  19   3   4      287.29      566.46    252.32 o 
  21   3   4     1841.14     1856.55    370.39 o 
  23   3   4       98.39      382.72    379.85 o 
 -26   4   4    10061.33     9469.01   1050.30 o 
 -24   4   4      770.53      457.42    348.23 o 
 -22   4   4    19171.72    18655.44    901.78 o 
 -20   4   4     5532.21     4566.15    463.12 o 
 -18   4   4    21226.23    21926.28    543.78 o 
 -16   4   4     4687.43     3648.95    388.07 o 
 -14   4   4    52733.16    56763.50   1388.66 o 
 -12   4   4    29662.27    29561.91    641.21 o 
 -10   4   4    58255.42    59183.63   1254.22 o 
  -8   4   4    16497.44    17133.93    387.16 o 
  -6   4   4    95857.70   110252.86   2128.64 o 
  -4   4   4    21334.86    22584.29    448.07 o 
  -2   4   4    69620.20    73615.85   1437.94 o 
   0   4   4     5928.39     5666.65    202.02 o 
   2   4   4    87541.33    97138.61   1722.73 o 
   4   4   4     9227.18    11139.50    344.06 o 
   6   4   4    34230.76    44365.20    826.43 o 
   8   4   4      375.35      669.18    169.34 o 
  10   4   4    50298.14    55380.60   1126.18 o 
  12   4   4     2849.41     2351.17    172.54 o 
  14   4   4    31048.28    30083.12    782.58 o 
  16   4   4     1102.10      716.45    206.83 o 
  18   4   4    15742.48    17361.54    820.38 o 
  20   4   4     2698.76     3117.24    651.79 o 
  22   4   4    15320.70    18869.36   2002.83 o 
 -25   5   4     1534.39     1463.80    596.17 o 
 -23   5   4      681.83      699.49    442.50 o 
 -21   5   4       48.60       80.80    309.84 o 
 -19   5   4     8270.13     8536.99    649.66 o 
 -17   5   4      748.82     1115.75    353.40 o 
 -15   5   4     8376.38     8799.70    442.19 o 
 -13   5   4     1692.96     1713.80    220.81 o 
 -11   5   4     2867.14     2453.14    250.68 o 
  -9   5   4    12915.85    14594.83    635.74 o 
  -7   5   4      201.56      108.90    143.98 o 
  -5   5   4     7469.93     9998.16    368.90 o 
  -3   5   4     2955.31     2571.39    211.51 o 
  -1   5   4     1201.04      750.45    141.65 o 
   1   5   4      818.05     1443.55    158.54 o 
   3   5   4     2013.04     1098.89    195.62 o 
   5   5   4      378.35      696.10    208.50 o 
   7   5   4    17460.86    19286.18    605.26 o 
   9   5   4     2008.51     2140.49    241.36 o 
  11   5   4     1711.70     1569.11    171.01 o 
  13   5   4      319.04      130.06    146.60 o 
  15   5   4      206.51      242.00    284.09 o 
  17   5   4     3160.27     3303.76    432.68 o 
  19   5   4        6.81      137.58    304.98 o 
  21   5   4     1474.77     1719.43    432.51 o 
 -22   6   4     6796.65     6429.54    667.26 o 
 -20   6   4    12524.85    14315.94    874.97 o 
 -18   6   4     4132.77     4999.16   1154.44 o 
 -16   6   4     8857.76     8761.75    619.22 o 
 -14   6   4     5211.21     4149.73    658.16 o 
 -12   6   4     8886.64     8303.62    584.25 o 
 -10   6   4     9088.20     9272.39    499.11 o 
  -8   6   4    22781.94    25471.32    702.36 o 
  -6   6   4     9262.12     9295.17    386.84 o 
  -4   6   4    25119.22    25502.60    694.84 o 
  -2   6   4    13735.74    13207.13    455.88 o 
   0   6   4    18975.85    18039.20    526.85 o 
   2   6   4    12702.94    13102.35    461.48 o 
   4   6   4    21736.88    25749.27    662.13 o 
   6   6   4     9259.94    11109.77    447.52 o 
   8   6   4    22412.16    28907.55   1031.19 o 
  10   6   4    21623.58    24211.52    862.51 o 
  12   6   4    24990.96    24098.52   1466.87 o 
  14   6   4     9232.28     8526.91    604.64 o 
  16   6   4    13654.79    13690.42    804.36 o 
  18   6   4     3117.92     3939.54    520.46 o 
 -21   7   4     1138.62     1047.59    442.09 o 
 -19   7   4       29.93        7.21    422.39 o 
 -17   7   4      625.49      553.02    328.45 o 
 -15   7   4       10.71      133.11    373.33 o 
 -13   7   4     1504.10     1190.52    415.16 o 
 -11   7   4      383.65      512.11    339.35 o 
  -9   7   4     2350.83     2948.39    413.08 o 
  -7   7   4      333.64      151.37    273.52 o 
  -5   7   4      387.04      278.98    321.38 o 
  -3   7   4      880.16      171.60    291.73 o 
  -1   7   4       19.22        0.34    350.88 o 
   1   7   4     3050.71     2539.31    572.44 o 
   3   7   4     1014.10      651.12    355.37 o 
   5   7   4      691.85      735.76    329.10 o 
   7   7   4      727.23      593.49    334.58 o 
   9   7   4        5.66      258.27    274.22 o 
  11   7   4      164.18       69.42    337.35 o 
  13   7   4      484.77       92.95    432.77 o 
  15   7   4       12.84      131.85    322.44 o 
  17   7   4      237.26      521.37    442.02 o 
 -16   8   4     5951.00     6146.72    644.16 o 
 -14   8   4     1595.00     1310.52    494.76 o 
 -12   8   4     9635.44     9211.13    686.38 o 
 -10   8   4     3161.70     2931.37    626.99 o 
  -8   8   4    19873.61    21232.07   2471.47 o 
  -6   8   4     5540.02     5566.30   1064.82 o 
  -4   8   4    17628.33    21060.39   1042.91 o 
  -2   8   4     7042.29     6706.85    633.21 o 
   0   8   4    10277.94    10901.90    722.34 o 
   2   8   4     1361.34      638.36    453.72 o 
   4   8   4    10584.52     9700.40    639.42 o 
   6   8   4     1611.69      834.18    732.55 o 
   8   8   4     9506.34     7772.23    936.59 o 
  10   8   4     3636.02     2892.78    504.43 o 
  12   8   4     7711.02     7519.21    668.82 o 
  -9   9   4      859.51        0.00    454.49 o 
  -7   9   4      518.58      281.10    507.16 o 
  -5   9   4      403.87      350.96    485.30 o 
  -3   9   4     1206.58     1055.19   1054.55 o 
  -1   9   4       44.83        6.10    445.08 o 
   1   9   4     2122.22     1241.31    498.95 o 
   3   9   4      418.41      199.96    479.19 o 
   5   9   4      734.10        5.30    590.53 o 
 -29   1   5     3928.36     3966.15    606.96 o 
 -27   1   5    10875.31    14826.67    844.13 o 
 -25   1   5     5693.77     6447.51    955.72 o 
 -23   1   5    14207.38    13861.26   1161.85 o 
 -21   1   5      896.18      598.06    154.22 o 
 -19   1   5    34361.69    30211.25    647.95 o 
 -17   1   5    12719.90    11539.52    461.18 o 
 -15   1   5    58569.77    56159.51   1092.81 o 
 -13   1   5    51631.74    47106.75    857.96 o 
 -11   1   5   110290.89   100820.95   1659.76 o 
  -9   1   5     1502.42     1192.40     91.03 o 
  -7   1   5    51677.48    54448.37   1034.42 o 
  -5   1   5    20821.24    21791.13    383.46 o 
  -3   1   5    79597.91    80504.91   1459.49 o 
  -1   1   5   104796.12   109290.33   4520.35 o 
   1   1   5   138225.59   136411.25   4988.83 o 
   3   1   5    45283.06    40314.57   2192.71 o 
   5   1   5   121856.59   105973.66   1935.56 o 
   7   1   5    35115.18    31944.05   1467.91 o 
   9   1   5    41620.71    44221.13   1158.86 o 
  11   1   5    11782.82    12968.49    293.93 o 
  13   1   5    25384.75    24475.02    504.24 o 
  15   1   5     6136.64     5283.31    465.38 o 
  17   1   5    42121.59    40840.11   1599.55 o 
  19   1   5    13132.29    12149.11    547.08 o 
  21   1   5    24247.78    26753.78   1023.08 o 
  23   1   5     4815.52     4438.99    871.41 o 
  25   1   5    10567.21    14411.19   1032.94 o 
 -30   2   5      502.60        5.68    356.79 o 
 -28   2   5       11.07      202.38    338.79 o 
 -26   2   5     3733.22     3103.66    790.64 o 
 -24   2   5     1347.36     1284.46    579.28 o 
 -22   2   5     3204.65     2474.22    297.49 o 
 -20   2   5     1421.79     1139.50    173.44 o 
 -18   2   5     4472.34     4387.90    329.99 o 
 -16   2   5     3544.82     3235.07    211.78 o 
 -14   2   5     6559.64     7550.55    216.05 o 
 -12   2   5     2833.35     2532.62    181.81 o 
 -10   2   5    53337.52    52375.50   1043.20 o 
  -8   2   5      259.04      337.09     80.60 o 
  -6   2   5    17703.84    16175.43    360.29 o 
  -4   2   5    28107.68    30135.19    555.09 o 
  -2   2   5     3576.45     4089.56    118.81 o 
   0   2   5    24402.53    24966.44    355.62 o 
   2   2   5      114.02      186.49     65.52 o 
   4   2   5    21087.12    25374.44    665.38 o 
   6   2   5    27152.65    26606.78    740.81 o 
   8   2   5       51.28      132.03     62.46 o 
  10   2   5     4953.43     4574.63    162.18 o 
  12   2   5     4513.93     4356.02    186.53 o 
  14   2   5     1222.35     1354.11    187.61 o 
  16   2   5     2965.51     2690.94    221.56 o 
  18   2   5      852.09      804.28    185.40 o 
  20   2   5     1126.45      772.36    283.95 o 
  22   2   5      739.07      768.58    805.88 o 
  24   2   5       76.15      214.31    320.80 o 
 -29   3   5     7835.68     8868.82    710.29 o 
 -27   3   5     1354.28     1147.54    404.78 o 
 -25   3   5    18992.46    21379.60   1006.56 o 
 -23   3   5     4068.12     4013.14    476.64 o 
 -21   3   5    19095.64    20049.50    833.03 o 
 -19   3   5    12113.10    10227.51    566.92 o 
 -17   3   5    36750.58    36846.20    692.08 o 
 -15   3   5    21627.27    25411.31    619.29 o 
 -13   3   5    64986.32    67032.40   1275.94 o 
 -11   3   5    43246.42    40637.76    810.50 o 
  -9   3   5    77982.15    76495.10   1425.63 o 
  -7   3   5    14065.69    13118.19    313.56 o 
  -5   3   5    65138.41    68875.27   1232.70 o 
  -3   3   5    36254.05    40374.86    799.93 o 
  -1   3   5   129510.07   145945.31   2354.84 o 
   1   3   5    34734.66    36023.52   1118.74 o 
   3   3   5    97272.66    99525.71   1821.66 o 
   5   3   5    12814.37     9659.89    296.67 o 
   7   3   5    55646.71    55955.64   1222.05 o 
   9   3   5     2283.44     2589.71    144.96 o 
  11   3   5    44370.43    49006.82   1678.81 o 
  13   3   5     1821.67     2337.30    190.02 o 
  15   3   5    17971.45    19709.62    529.98 o 
  17   3   5     8810.75     9170.86    705.89 o 
  19   3   5    25907.18    28116.00   1044.70 o 
  21   3   5     3643.65     3794.15    446.83 o 
  23   3   5    14551.15    15904.45   1248.67 o 
 -28   4   5      185.50        4.26    532.92 o 
 -26   4   5       60.31      195.26    455.51 o 
 -24   4   5      275.58        2.98    311.45 o 
 -22   4   5      517.71      500.57    302.23 o 
 -20   4   5      779.02      578.41    258.68 o 
 -18   4   5     1923.99     1670.23    277.94 o 
 -16   4   5      100.60       44.63    166.03 o 
 -14   4   5     1082.68      719.47    176.73 o 
 -12   4   5     4677.52     4983.41    252.18 o 
 -10   4   5     6898.15     6150.19    240.35 o 
  -8   4   5    13060.23    13298.31    377.92 o 
  -6   4   5      826.59      236.34    126.67 o 
  -4   4   5     3789.55     4401.33    207.04 o 
  -2   4   5      266.61      126.10    104.94 o 
   0   4   5     2675.12     2272.37    156.09 o 
   2   4   5      105.84       10.39     99.14 o 
   4   4   5      717.34      437.63    128.29 o 
   6   4   5     2700.57     2190.23    187.44 o 
   8   4   5    11503.83    10067.81    295.29 o 
  10   4   5     1114.71      791.83    111.61 o 
  12   4   5      319.18      287.75    120.74 o 
  14   4   5       30.28      153.59    108.18 o 
  16   4   5      729.54      448.85    285.16 o 
  18   4   5     1778.86     1549.53    351.62 o 
  20   4   5       76.34      235.80    337.07 o 
  22   4   5      203.84      601.09    411.44 o 
 -25   5   5     9757.51    10675.96    850.04 o 
 -23   5   5     8709.78     9458.40    849.45 o 
 -21   5   5    11645.33    12759.61    786.39 o 
 -19   5   5     7847.07     6501.92    548.25 o 
 -17   5   5    15144.61    18879.58    848.61 o 
 -15   5   5     6613.17     7381.06    451.04 o 
 -13   5   5    14420.78    15553.79    497.12 o 
 -11   5   5    10354.19     9454.65    385.67 o 
  -9   5   5    25635.53    26522.54    696.84 o 
  -7   5   5    22363.67    23082.63    615.57 o 
  -5   5   5    27267.61    26681.05    618.95 o 
  -3   5   5    24653.65    24375.06    896.49 o 
  -1   5   5    58806.61    63088.43   1205.81 o 
   1   5   5    16949.76    15292.02    454.02 o 
   3   5   5    49781.35    48855.98    971.56 o 
   5   5   5    16025.82    14985.84    450.53 o 
   7   5   5    20890.19    21950.24    704.97 o 
   9   5   5    23541.10    28528.18    653.30 o 
  11   5   5    40030.42    46520.59    960.08 o 
  13   5   5     9234.36    10338.39    649.43 o 
  15   5   5    17466.98    22034.42   3882.73 o 
  17   5   5     9885.08    11451.60    909.67 o 
  19   5   5     9910.82    11581.93    809.53 o 
  21   5   5     4628.14     4611.04    558.99 o 
 -24   6   5     3796.73     2974.03    589.16 o 
 -22   6   5       98.05      293.45    402.13 o 
 -20   6   5     2853.04     2418.48    408.41 o 
 -18   6   5     1544.17      612.50    367.45 o 
 -16   6   5     3595.08     3485.64    473.39 o 
 -14   6   5     1297.37      566.80    351.04 o 
 -12   6   5     8798.82     9462.28    553.87 o 
 -10   6   5       47.26       10.27    300.83 o 
  -8   6   5     8840.26     8050.85    578.68 o 
  -6   6   5     2626.82     3728.45    506.99 o 
  -4   6   5     2672.02     2224.26    205.79 o 
  -2   6   5    11378.31     9774.05    358.07 o 
   0   6   5      189.65      181.14    171.59 o 
   2   6   5    16272.38    14397.05    737.99 o 
   4   6   5       57.29       46.99    158.45 o 
   6   6   5     1503.85     1115.48    208.22 o 
   8   6   5     2668.31     2402.36    294.54 o 
  10   6   5      479.91      642.18    267.67 o 
  12   6   5     1533.63     1010.11    313.76 o 
  14   6   5     1882.14     1883.71    338.01 o 
  16   6   5     1306.39     1969.91    415.82 o 
  18   6   5     1280.90      663.22    436.41 o 
 -21   7   5     3316.43     2751.77    663.17 o 
 -19   7   5    12212.32    12598.80    893.18 o 
 -17   7   5     1907.54     1749.63    479.19 o 
 -15   7   5    12460.80    13271.75    868.93 o 
 -13   7   5     5124.85     4288.96    560.39 o 
 -11   7   5    18088.83    18827.79    916.64 o 
  -9   7   5     9045.00     8758.67    609.41 o 
  -7   7   5    23743.88    23657.97    989.38 o 
  -5   7   5    14839.68    14378.69    770.02 o 
  -3   7   5    24149.08    26166.71   1005.20 o 
  -1   7   5     4210.63     3609.79    634.43 o 
   1   7   5    11107.25    10365.43    559.59 o 
   3   7   5      516.07      392.38    300.03 o 
   5   7   5     6528.16     5755.28    540.28 o 
   7   7   5     2761.72     1892.30    391.66 o 
   9   7   5     9598.71    11625.60   1037.90 o 
  11   7   5     2941.10     2859.78    434.24 o 
  13   7   5     9761.73    10721.53    780.21 o 
  15   7   5      894.44      500.54    435.35 o 
 -16   8   5      561.73      380.08    494.71 o 
 -14   8   5      321.32      336.80    390.07 o 
 -12   8   5      163.10      233.87    360.62 o 
 -10   8   5      454.83      301.29    356.92 o 
  -8   8   5       10.53      177.07    382.15 o 
  -6   8   5     1157.15      989.79    401.74 o 
  -4   8   5       79.90      862.46    876.37 o 
  -2   8   5     2821.05     2817.62    440.43 o 
   0   8   5      572.93       16.32    437.01 o 
   2   8   5      808.08      186.50    358.89 o 
   4   8   5        3.22      317.94    387.88 o 
   6   8   5     1388.51     1060.24    799.50 o 
   8   8   5       13.94      358.12    472.64 o 
  10   8   5      627.12      472.65    428.78 o 
  12   8   5      529.78      176.82    457.84 o 
  -9   9   5      730.77      152.83    535.92 o 
  -7   9   5     6095.86     5194.18    625.93 o 
  -5   9   5     2558.94     2140.63    726.17 o 
  -3   9   5     8458.96     7184.30    880.97 o 
  -1   9   5     3025.45     3457.30   1508.67 o 
   1   9   5     2647.79     2120.87    498.06 o 
   3   9   5     2531.98     2392.02    497.97 o 
   5   9   5     5875.51     5243.66    720.51 o 
 -30   0   6    13236.16    13764.73   1356.71 o 
 -28   0   6     4543.87     4139.55    670.91 o 
 -26   0   6    24586.52    28015.46   1608.92 o 
 -24   0   6    10787.96    11747.03    900.46 o 
 -22   0   6    25513.79    27377.26   1523.55 o 
 -20   0   6     1159.33      945.03    119.82 o 
 -18   0   6    95599.13    92470.75   3549.29 o 
 -16   0   6    25819.81    22956.16    485.41 o 
 -14   0   6   120480.09   111735.61   3051.43 o 
 -12   0   6    90300.60    80690.74   1499.01 o 
 -10   0   6   233641.28   199607.02   3991.22 o 
  -8   0   6    36377.46    23501.40    477.04 o 
  -6   0   6    38876.34    30377.38    562.53 o 
  -4   0   6    75825.67    69092.05   1332.30 o 
  -2   0   6   182566.23   156860.33   8550.79 o 
   2   0   6    60808.13    62240.01   4282.66 o 
   4   0   6    36103.82    32484.53   1716.47 o 
   6   0   6    69957.74    59670.03   2758.34 o 
   8   0   6    19810.46    22447.37   1042.23 o 
  10   0   6    23700.33    25819.38    884.66 o 
  12   0   6      364.28      254.63    105.78 o 
  14   0   6    25151.22    28143.67    877.35 o 
  16   0   6     1121.02      947.88    147.46 o 
  18   0   6    38329.18    38116.02   1967.27 o 
  20   0   6     5595.71     6301.78    663.83 o 
  22   0   6    22859.13    25482.71   1725.82 o 
  24   0   6     5521.00     6234.48    844.49 o 
 -29   1   6      461.81      363.80    339.65 o 
 -27   1   6     1891.88     1766.47    383.75 o 
 -25   1   6       14.25        4.61    328.88 o 
 -23   1   6     2569.70     2399.14    262.40 o 
 -21   1   6      326.66      206.99    112.94 o 
 -19   1   6     5989.87     6227.58    254.15 o 
 -17   1   6       36.80       61.81    102.00 o 
 -15   1   6    14000.10    13708.98    371.29 o 
 -13   1   6     4715.58     4608.25    174.88 o 
 -11   1   6     3958.33     3784.04    147.43 o 
  -9   1   6     5249.01     5240.32    156.31 o 
  -7   1   6     9255.31     9524.14    217.66 o 
  -5   1   6    93336.31    92861.05   1445.14 o 
  -3   1   6     3821.08     4235.03    132.22 o 
  -1   1   6    11055.08    12753.61    356.14 o 
   1   1   6     8303.08     7178.63    387.98 o 
   3   1   6    38523.85    43795.82   1969.18 o 
   5   1   6       25.04      108.63     47.82 o 
   7   1   6     9566.84    11237.95    422.50 o 
   9   1   6     3953.25     3987.15    187.18 o 
  11   1   6     1508.57     1375.77    157.43 o 
  13   1   6     5689.79     5052.65    171.14 o 
  15   1   6      489.98      295.06    144.49 o 
  17   1   6     4440.96     5340.24    364.14 o 
  19   1   6      620.07      464.11    162.59 o 
  21   1   6     1214.19     1069.54    314.56 o 
  23   1   6      113.77      272.71    332.76 o 
  25   1   6      516.51      304.17    339.14 o 
 -30   2   6     5203.23     5264.17    681.09 o 
 -28   2   6    11649.57    12272.75    852.19 o 
 -26   2   6    17047.89    16990.30    913.91 o 
 -24   2   6    10397.93    12130.94    959.49 o 
 -22   2   6     9714.54    10601.53    582.41 o 
 -20   2   6     5586.34     4664.34    286.74 o 
 -18   2   6     9195.32     7030.50    305.41 o 
 -16   2   6    21928.08    22952.07    612.39 o 
 -14   2   6    24705.34    27734.86    497.98 o 
 -12   2   6    21270.59    19395.79    507.02 o 
 -10   2   6    37667.03    37534.66    640.85 o 
  -8   2   6    16040.00    16692.52    422.57 o 
  -6   2   6    49291.31    52871.74    873.93 o 
  -4   2   6    50715.87    64932.46   1261.41 o 
  -2   2   6    40572.21    46763.56    835.89 o 
   0   2   6   148505.81   170036.44   2661.80 o 
   2   2   6    67024.41    71779.92   1288.35 o 
   4   2   6   120235.16   122343.23   2913.84 o 
   6   2   6   123428.70   119799.21   3451.25 o 
   8   2   6    67512.23    65657.55   2187.02 o 
  10   2   6    44223.62    50031.21   1442.35 o 
  12   2   6    38582.02    42099.05   1582.75 o 
  14   2   6    15202.77    13767.56    426.70 o 
  16   2   6    22427.26    23078.54    596.67 o 
  18   2   6    19251.35    20960.68    957.48 o 
  20   2   6    11478.80    13418.54    672.96 o 
  22   2   6     7472.56     8113.54    604.09 o 
  24   2   6     4398.88     4911.02    560.74 o 
 -29   3   6     1232.15     1661.94    552.81 o 
 -27   3   6      203.22      686.77    754.16 o 
 -25   3   6     5576.83     6715.83    752.03 o 
 -23   3   6     1012.73      671.77    259.16 o 
 -21   3   6     3237.23     2384.69    392.24 o 
 -19   3   6      827.32      680.21    200.92 o 
 -17   3   6     4070.90     3321.69    159.15 o 
 -15   3   6     4420.11     4925.78    240.48 o 
 -13   3   6      162.75      191.06    121.44 o 
 -11   3   6      514.17      489.28    104.28 o 
  -9   3   6      551.81      746.55    250.94 o 
  -7   3   6      660.10     1374.77    108.71 o 
  -5   3   6    10208.85     9329.03    211.04 o 
  -3   3   6    11910.30    14269.03    294.20 o 
  -1   3   6      162.48      132.51     85.39 o 
   1   3   6    11083.76     9951.06    256.20 o 
   3   3   6      561.84      209.90     76.53 o 
   5   3   6     3364.77     3196.02    155.16 o 
   7   3   6     9735.81    11750.92    329.68 o 
   9   3   6     2246.07     1683.92    142.18 o 
  11   3   6      668.62      334.61    111.21 o 
  13   3   6       12.06      115.60    119.39 o 
  15   3   6      936.95      989.12    168.08 o 
  17   3   6      753.91      841.68    266.81 o 
  19   3   6      557.22      306.65    291.71 o 
  21   3   6      141.36      255.47    346.44 o 
  23   3   6     1118.20     1073.07    375.13 o 
 -28   4   6    10060.75     9898.69   1060.57 o 
 -26   4   6     1525.82     1399.36    447.04 o 
 -24   4   6    16333.33    16437.99    915.44 o 
 -22   4   6     4147.47     4112.71    668.79 o 
 -20   4   6    27084.67    29397.68   1118.59 o 
 -18   4   6    20355.23    20458.66    526.28 o 
 -16   4   6    42273.88    43379.00   1003.62 o 
 -14   4   6     8336.25     8337.08    349.72 o 
 -12   4   6    60664.27    69874.97   2042.29 o 
 -10   4   6    24389.76    26474.74    685.96 o 
  -8   4   6    50356.41    56189.15   1013.35 o 
  -6   4   6     3492.25     4186.45    237.95 o 
  -4   4   6    73428.88    89390.79   1514.19 o 
  -2   4   6    17710.21    22801.54    550.23 o 
   0   4   6    48199.14    60860.35   1144.84 o 
   2   4   6     6650.61     7053.29    220.84 o 
   4   4   6    35413.54    35956.75    853.65 o 
   6   4   6     3253.95     3090.51    183.66 o 
   8   4   6    41978.29    47032.21    948.17 o 
  10   4   6      518.41      504.63    131.02 o 
  12   4   6    12096.99    12502.87    534.54 o 
  14   4   6     4598.84     4366.24    419.05 o 
  16   4   6    15270.32    16684.89    876.01 o 
  18   4   6     4115.20     3758.24    417.59 o 
  20   4   6    17065.28    19946.81   1032.58 o 
  22   4   6     2164.76     2618.31    447.85 o 
 -25   5   6      353.66      587.33    497.70 o 
 -23   5   6     1401.54     1393.94    777.54 o 
 -21   5   6     1490.20     1467.55    602.19 o 
 -19   5   6      345.00      202.32    270.00 o 
 -17   5   6     8327.11     8443.50    543.97 o 
 -15   5   6      104.33      182.80    221.44 o 
 -13   5   6     9740.17     8855.70    459.65 o 
 -11   5   6     2079.98     2268.15    228.14 o 
  -9   5   6     1474.18     1400.78    159.10 o 
  -7   5   6    11521.44    10791.06    363.01 o 
  -5   5   6       55.60        8.20    135.35 o 
  -3   5   6    16070.82    16931.35    451.70 o 
  -1   5   6     1048.09      707.79    149.32 o 
   1   5   6     3171.62     2832.06    206.67 o 
   3   5   6     2829.98     2592.31    233.13 o 
   5   5   6     4565.92     4252.29    273.00 o 
   7   5   6     2176.08     2331.95    188.28 o 
   9   5   6      244.03       80.64    175.29 o 
  11   5   6     1336.99     1635.89    188.52 o 
  13   5   6      808.63      907.34    252.68 o 
  15   5   6     3989.15     4414.69    424.69 o 
  17   5   6        6.80      467.24    307.83 o 
  19   5   6     2903.03     3186.40    544.81 o 
 -24   6   6     2478.94     2691.10   1390.00 o 
 -22   6   6     8711.43     9227.07    743.09 o 
 -20   6   6     3337.45     3485.23    465.26 o 
 -18   6   6     8612.54     8014.09    612.78 o 
 -16   6   6     6137.82     6254.09    653.56 o 
 -14   6   6     4642.85     5019.23    549.41 o 
 -12   6   6     1528.57     1789.85    315.94 o 
 -10   6   6    10410.21    11994.62    639.15 o 
  -8   6   6     5227.85     6240.80    557.32 o 
  -6   6   6    15034.92    17692.91    552.49 o 
  -4   6   6    22211.95    26853.34    696.69 o 
  -2   6   6    19693.54    22824.37    648.81 o 
   0   6   6    18796.33    19793.16    561.32 o 
   2   6   6    18439.26    19232.07    590.33 o 
   4   6   6    13420.12    13439.48    459.59 o 
   6   6   6    18403.80    17329.59    666.37 o 
   8   6   6    14787.71    14170.97    567.19 o 
  10   6   6    17715.66    19863.17    970.24 o 
  12   6   6    11047.21    12428.10    695.94 o 
  14   6   6    14201.54    14924.43   1283.03 o 
  16   6   6     5947.91     6092.36    649.31 o 
  18   6   6     7003.26     7931.82    657.05 o 
 -21   7   6        6.90        0.30    460.63 o 
 -19   7   6     1053.35      694.36    391.41 o 
 -17   7   6       14.03      567.95    416.60 o 
 -15   7   6        8.94      300.85    330.08 o 
 -13   7   6      969.40      153.79    347.93 o 
 -11   7   6      129.55      201.17    334.44 o 
  -9   7   6      258.16       52.70    316.33 o 
  -7   7   6      639.91      951.38    485.30 o 
  -5   7   6      144.54        2.13    300.06 o 
  -3   7   6       71.17       12.70    351.61 o 
  -1   7   6       99.61       59.28    280.46 o 
   1   7   6      246.06      696.91    371.45 o 
   3   7   6     1300.13     1717.35    343.96 o 
   5   7   6       13.20      270.71    304.81 o 
   7   7   6      431.52      651.86    288.86 o 
   9   7   6        4.57       65.19    335.50 o 
  11   7   6       55.91      579.72    606.44 o 
  13   7   6      370.97      568.40    374.07 o 
  15   7   6       41.73      503.46    515.05 o 
 -16   8   6     2733.76     4053.77    887.35 o 
 -14   8   6     7921.15     8073.37    707.28 o 
 -12   8   6     1359.21      410.22    446.55 o 
 -10   8   6    11978.64    10039.92    794.01 o 
  -8   8   6     2440.72     1399.48    528.51 o 
  -6   8   6    15999.83    14905.66   1313.14 o 
  -4   8   6     8578.46     6839.66    581.74 o 
  -2   8   6    14104.34    12830.76    800.69 o 
   0   8   6     1214.31      795.84    376.24 o 
   2   8   6     7582.48     8271.24    654.81 o 
   4   8   6      502.62       32.48    372.69 o 
   6   8   6     4747.88     4962.09    589.59 o 
   8   8   6     1493.28     1280.75    392.19 o 
  10   8   6     7515.47     6745.22   2438.88 o 
  -9   9   6      920.23      235.69    521.90 o 
  -7   9   6      575.80      118.37    435.93 o 
  -5   9   6     1384.80     1358.93    610.66 o 
  -3   9   6      179.99      303.15    460.77 o 
  -1   9   6      903.06      636.92    502.34 o 
   1   9   6      532.71      354.61    601.93 o 
   3   9   6     1643.20      465.12    611.62 o 
 -31   1   7     3448.52     2591.90    680.48 o 
 -29   1   7    13869.38    13391.37    948.80 o 
 -27   1   7    10376.82     8784.63    629.45 o 
 -25   1   7    24573.75    22404.07   1511.27 o 
 -23   1   7      391.82      361.41    285.69 o 
 -21   1   7    15501.89    15642.56    430.26 o 
 -19   1   7     3058.73     2392.11    151.99 o 
 -17   1   7    38949.78    36176.46    722.33 o 
 -15   1   7    31018.46    31663.93    585.33 o 
 -13   1   7   122584.25   128017.22   1787.51 o 
 -11   1   7    69954.58    70875.21   1203.95 o 
  -9   1   7   203609.52   193676.89   2655.49 o 
  -7   1   7    38691.18    32810.78    623.49 o 
  -5   1   7     2090.74     1456.30     73.88 o 
  -3   1   7    11146.07    10930.96    272.98 o 
  -1   1   7    34187.51    35526.20   1187.20 o 
   1   1   7    11807.58    13356.74    366.09 o 
   3   1   7    92568.74   102942.12   3283.61 o 
   5   1   7    98554.84   100703.45   3924.14 o 
   7   1   7   104258.94    91989.95   3316.50 o 
   9   1   7    33051.45    27005.63    826.82 o 
  11   1   7    41847.89    39739.02    691.88 o 
  13   1   7     6092.79     5779.82    239.34 o 
  15   1   7    23378.48    24474.82    639.55 o 
  17   1   7     3440.78     4567.69    305.61 o 
  19   1   7    16840.15    18891.62   1827.73 o 
  21   1   7     5967.21     6610.53    472.34 o 
  23   1   7    14395.78    18111.29    956.83 o 
 -30   2   7      152.37       59.15    393.41 o 
 -28   2   7     1047.15     1125.56    487.82 o 
 -26   2   7      416.73      204.80    315.89 o 
 -24   2   7     4611.09     4794.73    498.15 o 
 -22   2   7      801.58      619.21    198.11 o 
 -20   2   7     1200.16      990.80    183.16 o 
 -18   2   7     6149.40     5625.22    293.36 o 
 -16   2   7     3348.24     3320.37    216.34 o 
 -14   2   7     3377.25     2785.40    131.37 o 
 -12   2   7     3726.29     5143.06    202.30 o 
 -10   2   7    16869.95    11998.65    311.27 o 
  -8   2   7    21549.44    25730.50    532.81 o 
  -6   2   7    15700.53    17253.28    526.22 o 
  -4   2   7     5615.54     5540.36    226.83 o 
  -2   2   7    54422.98    67526.71   1411.30 o 
   0   2   7       49.03      119.18     56.17 o 
   2   2   7    35346.77    44014.82    824.39 o 
   4   2   7    12396.22    11057.51    415.46 o 
   6   2   7     5515.76     6138.54    215.19 o 
   8   2   7    10076.53    11638.99    381.11 o 
  10   2   7      700.68      632.57    109.32 o 
  12   2   7    11792.23    11251.53    514.36 o 
  14   2   7     3496.04     2960.24    192.12 o 
  16   2   7      212.31      174.05    137.39 o 
  18   2   7     1923.30     1683.98    266.72 o 
  20   2   7      845.71     1126.31    512.93 o 
  22   2   7      968.60      816.13    350.64 o 
 -29   3   7     2637.42     3359.35    553.60 o 
 -27   3   7    14852.52    16385.37    973.84 o 
 -25   3   7     3118.60     3170.78    433.13 o 
 -23   3   7    13412.34    15493.14   1323.05 o 
 -21   3   7     4651.52     4342.22    479.28 o 
 -19   3   7    27696.04    26562.63    588.83 o 
 -17   3   7    20828.36    19466.32    423.46 o 
 -15   3   7    56805.29    58870.57   1225.63 o 
 -13   3   7    21831.21    24862.43    557.54 o 
 -11   3   7    94625.80   104022.41   1913.72 o 
  -9   3   7    44569.41    41073.15    790.86 o 
  -7   3   7    54203.88    44189.63    886.13 o 
  -5   3   7     4651.75     1976.24    145.82 o 
  -3   3   7    48204.63    45933.75    903.71 o 
  -1   3   7     5239.26     4733.71    148.54 o 
   1   3   7    20811.65    23188.64    642.27 o 
   3   3   7    21704.74    29963.69    732.12 o 
   5   3   7    88867.27   102184.05   2689.23 o 
   7   3   7    10789.42    10102.29    355.90 o 
   9   3   7    35981.15    36906.18    787.44 o 
  11   3   7     4183.43     4198.79    253.73 o 
  13   3   7    11915.39    13276.01    646.54 o 
  15   3   7     8411.31     9057.44    521.31 o 
  17   3   7    13812.79    17180.88    742.99 o 
  19   3   7     1908.90     2434.62    353.54 o 
  21   3   7    13395.31    14221.64    875.86 o 
 -28   4   7       59.11      248.16    371.45 o 
 -26   4   7      275.15      179.64    453.97 o 
 -24   4   7       16.80        4.25    386.95 o 
 -22   4   7      595.20      530.94    289.25 o 
 -20   4   7      242.66      222.80    165.56 o 
 -18   4   7      329.92      345.29    142.00 o 
 -16   4   7     3267.05     3019.36    263.77 o 
 -14   4   7       28.93      112.40    185.52 o 
 -12   4   7        7.25       87.17    128.20 o 
 -10   4   7     2636.87     3340.27    213.68 o 
  -8   4   7      662.91     1371.92    258.51 o 
  -6   4   7    10772.28    12296.25    363.33 o 
  -4   4   7      440.96      599.99    119.96 o 
  -2   4   7      516.15      539.31    140.11 o 
   0   4   7     3773.30     3523.72    173.64 o 
   2   4   7     1414.78     1353.21    162.27 o 
   4   4   7      819.00      989.42    117.01 o 
   6   4   7     2091.26     2478.69    254.93 o 
   8   4   7      318.28       29.89    104.08 o 
  10   4   7     1647.79     2126.35    351.14 o 
  12   4   7      130.45      181.09    128.63 o 
  14   4   7       23.24      345.18    220.98 o 
  16   4   7     2548.32     2673.46    331.25 o 
  18   4   7      582.67      422.95    318.61 o 
  20   4   7     1281.42     1127.28    405.27 o 
 -25   5   7     2798.70     3173.88    728.30 o 
 -23   5   7     5164.75     6051.57    837.40 o 
 -21   5   7     3840.50     3486.92    257.39 o 
 -19   5   7    14248.52    13999.40    720.92 o 
 -17   5   7     5558.00     4883.03    465.19 o 
 -15   5   7    14735.84    14884.66    668.44 o 
 -13   5   7     5361.77     5105.88    324.77 o 
 -11   5   7    17074.67    16550.11    503.46 o 
  -9   5   7     8690.08     7184.87    394.41 o 
  -7   5   7    26175.91    24802.57    632.65 o 
  -5   5   7    13206.17    10661.43    331.25 o 
  -3   5   7    50206.20    51302.26   1152.61 o 
  -1   5   7     6962.76     6548.69    252.67 o 
   1   5   7    37132.09    43714.45   1030.89 o 
   3   5   7    18128.45    20546.42    490.25 o 
   5   5   7    45550.30    50754.75   1231.90 o 
   7   5   7    19070.94    20374.83    853.83 o 
   9   5   7    21674.15    23508.13    705.48 o 
  11   5   7     9593.56    10765.79    528.16 o 
  13   5   7    26596.50    29325.78   1076.48 o 
  15   5   7     8003.06     8690.52    553.52 o 
  17   5   7    10520.27    12466.80    716.17 o 
  19   5   7     3563.35     4825.61    560.48 o 
 -24   6   7      213.22        1.42    422.72 o 
 -22   6   7     4157.13     3484.97    624.97 o 
 -20   6   7       13.44        1.42    440.54 o 
 -18   6   7     3213.76     3127.13    673.04 o 
 -16   6   7     3033.47     2810.70    356.39 o 
 -14   6   7      540.83       45.17    271.98 o 
 -12   6   7     1955.34     2129.30    800.21 o 
 -10   6   7     2943.88     3862.29    410.03 o 
  -8   6   7      918.07      172.77    188.38 o 
  -6   6   7     2397.27     2427.52    447.94 o 
  -4   6   7     1963.39     1537.74    212.66 o 
  -2   6   7       30.47       98.13    176.53 o 
   0   6   7     6447.54     5905.95    617.64 o 
   2   6   7     1427.27     1620.23    250.77 o 
   4   6   7     3318.70     2629.06    264.82 o 
   6   6   7      444.20      317.69    184.44 o 
   8   6   7      142.43      123.50    214.47 o 
  10   6   7     3230.51     3773.35    399.12 o 
  12   6   7       80.71       29.82    232.16 o 
  14   6   7     3566.06     2946.35    467.01 o 
  16   6   7      719.96      809.11    648.95 o 
 -21   7   7    14905.38    13713.24   2079.69 o 
 -19   7   7     4257.41     4535.88    548.40 o 
 -17   7   7    21656.55    21493.88   2410.55 o 
 -15   7   7     3722.59     2707.20    600.07 o 
 -13   7   7    14023.89    13645.35    778.63 o 
 -11   7   7     3787.30     3102.46    543.04 o 
  -9   7   7    19183.41    21635.32   1344.31 o 
  -7   7   7     9256.39     8618.00    555.96 o 
  -5   7   7    25910.29    27871.93   1583.06 o 
  -3   7   7     7899.63     7364.44    509.39 o 
  -1   7   7    22465.33    26732.92   1137.92 o 
   1   7   7     2047.06     2044.61    341.76 o 
   3   7   7     6873.50     6878.34    559.31 o 
   5   7   7      618.45      378.79    309.80 o 
   7   7   7     4706.42     4815.22    797.73 o 
   9   7   7     1268.24     1158.69    357.40 o 
  11   7   7     9958.68    11144.42    879.91 o 
  13   7   7     1887.10     2308.45    643.64 o 
 -16   8   7      145.37      404.64    500.60 o 
 -14   8   7       57.85      440.59    406.58 o 
 -12   8   7      348.29      167.66    514.95 o 
 -10   8   7      226.65      181.97    390.95 o 
  -8   8   7     1571.01     1127.28    511.16 o 
  -6   8   7        5.04      325.04    351.53 o 
  -4   8   7     1646.71     1376.19    475.73 o 
  -2   8   7        8.92      127.64    331.74 o 
   0   8   7     1002.76      612.95    466.52 o 
   2   8   7      208.68      155.72    380.56 o 
   4   8   7      701.34      668.34    414.90 o 
   6   8   7      310.04        0.36    350.09 o 
   8   8   7        2.23      145.37    409.99 o 
  10   8   7      170.10      294.30    442.97 o 
  -9   9   7     2788.50     2168.61    767.27 o 
  -7   9   7     2986.17     2868.31    593.34 o 
  -5   9   7     6743.30     6046.60    877.79 o 
  -3   9   7     6326.44     6494.58    718.88 o 
  -1   9   7     7749.85     7437.40    771.67 o 
   1   9   7     6345.98     5988.71    744.90 o 
   3   9   7     5423.24     3459.13   1017.00 o 
 -30   0   8     1797.83     1893.01    597.23 o 
 -28   0   8    26109.56    31320.44   1801.62 o 
 -26   0   8     5281.21     5287.26    634.78 o 
 -24   0   8    46091.04    50458.87   2385.40 o 
 -22   0   8     5475.43     4986.02    297.04 o 
 -20   0   8    55953.59    58172.73   2961.64 o 
 -18   0   8     3515.71     2944.49    256.13 o 
 -16   0   8    72103.95    67024.68   1793.83 o 
 -14   0   8     5424.21     4003.40    326.16 o 
 -12   0   8   124170.08   121266.97   2757.63 o 
 -10   0   8   111941.83   120393.20   2602.43 o 
  -8   0   8   257302.45   246040.66   4275.71 o 
  -6   0   8     7874.70     7086.17    224.15 o 
  -4   0   8    60481.25    55336.98   1026.93 o 
  -2   0   8    13875.31    11792.57    467.59 o 
   2   0   8     2538.96     1897.97    250.80 o 
   4   0   8    43257.87    44029.84   1170.38 o 
   6   0   8     8927.37     8347.47    301.02 o 
   8   0   8    46105.03    45950.91   1088.71 o 
  10   0   8     3367.09     3063.85    442.29 o 
  12   0   8    43616.73    43624.43   2315.61 o 
  14   0   8     1544.46     1125.64    186.17 o 
  16   0   8    30628.28    31656.50   2643.12 o 
  18   0   8     2871.04     2443.48    331.63 o 
  20   0   8    21196.10    24429.94   1293.65 o 
  22   0   8     7773.99     8237.30    826.07 o 
 -31   1   8       93.09        0.00    513.43 o 
 -29   1   8     2052.82     1500.34    511.70 o 
 -27   1   8       25.22      273.25    331.78 o 
 -25   1   8       88.03        1.84    172.32 o 
 -23   1   8      911.54     1054.05    167.73 o 
 -21   1   8     2204.39     1325.50    216.51 o 
 -19   1   8     2363.81     2561.15    177.25 o 
 -17   1   8     4247.61     4449.22    324.82 o 
 -15   1   8     2585.58     1837.37    141.99 o 
 -13   1   8      335.58      217.82     91.35 o 
 -11   1   8    15934.11    12784.29    264.66 o 
  -9   1   8     2173.26     2059.19    130.12 o 
  -7   1   8    10353.86     8665.92    173.04 o 
  -5   1   8       23.10       62.38     38.09 o 
  -3   1   8     9609.15     7709.16    211.91 o 
  -1   1   8     3413.91     3353.36    168.01 o 
   1   1   8     7243.38     7261.97    161.15 o 
   3   1   8    22557.67    26197.79    942.42 o 
   5   1   8      506.09      417.67     74.57 o 
   7   1   8     1397.07     1376.95    157.18 o 
   9   1   8      104.39       74.72     66.73 o 
  11   1   8     5198.98     5442.44    299.04 o 
  13   1   8       13.21       24.65     79.15 o 
  15   1   8     8434.04     7650.04    431.16 o 
  17   1   8      105.12      242.47    165.59 o 
  19   1   8     2411.81     2817.97    266.75 o 
  21   1   8       22.08        0.00    219.65 o 
  23   1   8      452.79      164.04    285.06 o 
 -30   2   8    11287.86    11721.53    871.63 o 
 -28   2   8     8672.36     9342.58    644.03 o 
 -26   2   8     7041.98     6975.50    619.91 o 
 -24   2   8    10104.76     8529.25    755.77 o 
 -22   2   8    10796.06    12231.32    855.21 o 
 -20   2   8     4078.13     4306.34    388.39 o 
 -18   2   8     7906.53     6553.81    367.82 o 
 -16   2   8     1812.37     1283.11    125.19 o 
 -14   2   8     8931.79     7971.81    229.31 o 
 -12   2   8    26000.84    26934.48    640.13 o 
 -10   2   8    53549.42    57225.13    906.83 o 
  -8   2   8    23055.17    24198.63    538.28 o 
  -6   2   8    91450.52    95858.57   2010.20 o 
  -4   2   8    33943.13    35141.70    721.77 o 
  -2   2   8    83617.85    85856.54   1210.05 o 
   0   2   8    45689.04    45871.13   1069.47 o 
   2   2   8    96949.08   104984.23   2463.40 o 
   4   2   8    87913.33    99712.39   2648.05 o 
   6   2   8    85405.79    94772.16   3134.35 o 
   8   2   8    43033.35    45783.11   1555.34 o 
  10   2   8    36085.21    38617.89   1218.30 o 
  12   2   8    26306.44    28834.13   1101.12 o 
  14   2   8    24732.51    25841.69    834.83 o 
  16   2   8     7921.91     7047.98    695.25 o 
  18   2   8     6638.36     7224.85    454.37 o 
  20   2   8     8935.69     8663.82    598.68 o 
  22   2   8     6345.75     6074.31    539.95 o 
 -29   3   8       92.92      129.89    411.93 o 
 -27   3   8     2281.79     1712.51    358.08 o 
 -25   3   8      186.05      279.53    317.13 o 
 -23   3   8     5329.34     6003.12    486.30 o 
 -21   3   8      192.33      245.92    257.29 o 
 -19   3   8      189.77      146.11     93.47 o 
 -17   3   8     3154.86     3099.54    199.50 o 
 -15   3   8     1750.41     1357.43    175.29 o 
 -13   3   8     1605.15     2786.49    215.08 o 
 -11   3   8      387.29      132.27    121.65 o 
  -9   3   8     4216.52     4216.34    224.06 o 
  -7   3   8    24302.28    27744.10    695.81 o 
  -5   3   8     9032.54     8349.87    290.64 o 
  -3   3   8      349.28      815.02    115.07 o 
  -1   3   8    11758.98    10470.50    259.30 o 
   1   3   8       39.74      139.85     87.01 o 
   3   3   8     3706.52     3260.79    118.36 o 
   5   3   8     1563.30      998.45    154.49 o 
   7   3   8     2688.26     3884.52    135.17 o 
   9   3   8    22604.37    22208.77    604.40 o 
  11   3   8     1151.44      840.98    207.57 o 
  13   3   8     2343.25     2014.23    329.37 o 
  15   3   8       32.27       38.22    154.45 o 
  17   3   8      927.04      937.98    219.54 o 
  19   3   8      505.06      365.77    316.33 o 
  21   3   8      721.08     1144.96    381.69 o 
 -28   4   8     2141.25     1704.52    568.49 o 
 -26   4   8    12476.40    12872.99   1566.06 o 
 -24   4   8     5900.25     5791.87    596.14 o 
 -22   4   8    22071.38    23989.39   1013.25 o 
 -20   4   8    10913.47    11289.83    635.20 o 
 -18   4   8    42485.01    46464.51    919.59 o 
 -16   4   8    19445.30    20537.32    572.49 o 
 -14   4   8    60199.59    68439.62   1386.58 o 
 -12   4   8    11452.74    12937.92    425.49 o 
 -10   4   8    63454.21    72012.66   1454.23 o 
  -8   4   8    34496.07    42589.84    814.14 o 
  -6   4   8    71108.47    83320.51   1574.38 o 
  -4   4   8     4435.52     4262.87    271.19 o 
  -2   4   8    45977.14    45219.79    888.14 o 
   0   4   8    13917.25    14224.33    386.03 o 
   2   4   8    32424.18    34322.19    587.80 o 
   4   4   8     6147.49     5427.32    250.73 o 
   6   4   8    40442.89    42713.66   1154.89 o 
   8   4   8     1762.36     1640.05    288.77 o 
  10   4   8    13995.53    15702.12    796.78 o 
  12   4   8    11637.91    12069.43    883.39 o 
  14   4   8    13138.96    15232.20   1251.01 o 
  16   4   8     3069.28     3461.44    399.14 o 
  18   4   8    14912.42    17766.15    930.53 o 
  20   4   8     4457.20     4545.50    759.47 o 
 -27   5   8     1180.05      859.71    597.34 o 
 -25   5   8     1521.95     1218.02    429.82 o 
 -23   5   8      458.71      293.67    338.89 o 
 -21   5   8     3493.13     3624.66    294.27 o 
 -19   5   8      924.57      705.42    368.99 o 
 -17   5   8      570.31      753.82    312.34 o 
 -15   5   8     1332.55     1193.05    681.54 o 
 -13   5   8     4573.64     3526.97    246.32 o 
 -11   5   8      175.83      474.34    177.39 o 
  -9   5   8    17342.01    17067.12    501.96 o 
  -7   5   8      122.44       99.73    156.59 o 
  -5   5   8    13175.41    11319.22    365.67 o 
  -3   5   8      641.83     1210.07    183.11 o 
  -1   5   8     5534.75     5428.64    242.71 o 
   1   5   8     5101.15     4811.80    288.37 o 
   3   5   8     1408.91     1372.80    145.45 o 
   5   5   8     4135.26     3773.34    211.19 o 
   7   5   8     1220.55     1239.89    306.28 o 
   9   5   8     4575.94     4526.03    495.54 o 
  11   5   8     3608.12     2844.83    262.95 o 
  13   5   8     5039.16     4049.30    296.34 o 
  15   5   8        7.10      638.33    495.92 o 
  17   5   8     2538.93     3120.60    457.12 o 
  19   5   8       67.12       26.95    403.46 o 
 -24   6   8     6982.28     6716.83    963.51 o 
 -22   6   8     2666.50     3068.69    609.92 o 
 -20   6   8     6929.35     8257.25    663.75 o 
 -18   6   8     5925.00     6334.37    560.13 o 
 -16   6   8     7788.28     8938.18    639.03 o 
 -14   6   8     2803.98     3027.29    363.93 o 
 -12   6   8    10590.36    12276.58    636.67 o 
 -10   6   8     5489.48     5228.66    475.61 o 
  -8   6   8     9153.55     9407.93    471.51 o 
  -6   6   8    22530.33    24452.31    679.63 o 
  -4   6   8    19978.99    21785.90    605.87 o 
  -2   6   8    21012.47    21985.16    628.85 o 
   0   6   8    26336.08    29674.64    959.59 o 
   2   6   8    19392.89    19591.22    596.61 o 
   4   6   8    16239.85    16841.14    506.08 o 
   6   6   8    13039.94    12462.83    423.55 o 
   8   6   8     9410.49     9039.81    446.00 o 
  10   6   8     8758.79     8565.89    690.69 o 
  12   6   8    13006.92    14883.58   1279.84 o 
  14   6   8     7457.78     7267.75    600.74 o 
  16   6   8     7019.74     8027.55    649.56 o 
 -21   7   8     1135.78     1272.41    608.70 o 
 -19   7   8       45.09      167.73    405.63 o 
 -17   7   8      170.96      901.39    387.48 o 
 -15   7   8      151.84        3.17    452.39 o 
 -13   7   8      220.20      351.68    420.47 o 
 -11   7   8      265.78      301.39    338.85 o 
  -9   7   8       70.06      676.08    400.67 o 
  -7   7   8       13.94      107.71    297.80 o 
  -5   7   8       18.18        1.42    376.37 o 
  -3   7   8       99.91        0.71    284.39 o 
  -1   7   8       96.02      190.72    287.86 o 
   1   7   8      282.39      161.17    253.11 o 
   3   7   8      262.23      425.21    299.43 o 
   5   7   8       74.74      425.18    274.76 o 
   7   7   8       43.64        1.76    275.51 o 
   9   7   8      171.00       23.51    269.97 o 
  11   7   8      970.74      827.28    375.00 o 
  13   7   8       20.10        3.88    444.09 o 
 -16   8   8     8476.47     9122.71    771.91 o 
 -14   8   8     1435.91      869.78    485.02 o 
 -12   8   8     9144.81     7613.49    765.49 o 
 -10   8   8     1367.36     1097.31    387.52 o 
  -8   8   8    10687.54    10921.38    801.62 o 
  -6   8   8     2274.21      592.46    577.40 o 
  -4   8   8    11218.16    11545.74    702.25 o 
  -2   8   8     4453.25     4488.54    551.22 o 
   0   8   8    12326.20    13603.23    838.08 o 
   2   8   8     1024.75     1201.60    433.33 o 
   4   8   8     4335.05     3226.13    493.08 o 
   6   8   8      275.05        0.71    469.10 o 
   8   8   8     4312.33     3283.70    468.96 o 
  -9   9   8      435.80        0.00    867.16 o 
  -7   9   8     1019.08      912.30    465.18 o 
  -5   9   8      367.15      464.14    608.44 o 
  -3   9   8      597.90        9.52    509.79 o 
  -1   9   8      678.08      751.42    456.52 o 
   1   9   8     1170.86      322.78    441.98 o 
 -31   1   9     7928.98     8462.26    749.86 o 
 -29   1   9     5005.55     5711.24    591.18 o 
 -27   1   9    18958.36    19811.46    990.52 o 
 -25   1   9     4557.86     3751.40    511.79 o 
 -23   1   9    47733.21    47886.27   2242.00 o 
 -21   1   9    11168.39    11378.98    449.91 o 
 -19   1   9    12433.95    13244.19    360.58 o 
 -17   1   9     1667.88     1573.11    199.18 o 
 -15   1   9    43704.29    39119.23    881.70 o 
 -13   1   9    14039.54    10844.54    233.43 o 
 -11   1   9    90739.11    87953.58   1295.65 o 
  -9   1   9    79747.20    80464.80   1315.49 o 
  -7   1   9    98880.18    97544.45   1508.54 o 
  -5   1   9    46518.02    44517.71    876.37 o 
  -3   1   9    48256.34    42633.86    962.81 o 
  -1   1   9    10034.68     9326.37    217.48 o 
   1   1   9    46814.37    44732.87    940.79 o 
   3   1   9    24844.59    26032.28   1426.02 o 
   5   1   9    50905.10    54835.56   2240.28 o 
   7   1   9    27644.50    28603.38    978.33 o 
   9   1   9    56024.87    58503.52   1831.51 o 
  11   1   9    14530.07    14612.05    337.30 o 
  13   1   9    36977.08    38139.91    844.58 o 
  15   1   9     3918.96     3830.24    259.37 o 
  17   1   9     8306.48     9713.87    822.47 o 
  19   1   9     4768.35     4651.02    891.38 o 
  21   1   9    14557.28    17754.15    941.79 o 
 -30   2   9      517.16      599.39    419.72 o 
 -28   2   9      203.74       86.00    300.56 o 
 -26   2   9     3600.79     3062.76    391.46 o 
 -24   2   9       25.67       63.60    204.04 o 
 -22   2   9     8767.22     8662.28    397.78 o 
 -20   2   9     1264.20     1105.85    239.61 o 
 -18   2   9      110.19      158.03     87.11 o 
 -16   2   9     9337.99     7596.79    209.78 o 
 -14   2   9       63.71       93.18     81.35 o 
 -12   2   9    15200.88    16473.11    350.33 o 
 -10   2   9    16640.48    17709.07    390.76 o 
  -8   2   9     4153.27     4564.37    262.70 o 
  -6   2   9    14787.89    15512.41    366.05 o 
  -4   2   9      441.12      572.31    155.00 o 
  -2   2   9    30081.22    30387.57    801.68 o 
   0   2   9    21589.57    22063.38    353.76 o 
   2   2   9     1275.55     1828.21     75.11 o 
   4   2   9    14856.12    14400.79    504.06 o 
   6   2   9     6865.70     7205.45    293.07 o 
   8   2   9     2190.91     1545.89    153.48 o 
  10   2   9    19520.28    21443.61    796.38 o 
  12   2   9      748.37      607.14    125.10 o 
  14   2   9     3517.21     3076.96    199.04 o 
  16   2   9      629.27      386.47    156.11 o 
  18   2   9     1518.00     1543.88    264.61 o 
  20   2   9     2691.81     2362.50    356.88 o 
 -29   3   9     8646.06     9694.95    802.29 o 
 -27   3   9     4294.88     3569.30    474.64 o 
 -25   3   9    20412.56    20424.10   1074.03 o 
 -23   3   9    10408.10     8782.44    645.82 o 
 -21   3   9    27574.20    30361.46   1071.96 o 
 -19   3   9     5145.85     5379.62    309.20 o 
 -17   3   9    39629.64    40495.54    750.15 o 
 -15   3   9    16056.25    13401.34    433.42 o 
 -13   3   9    60144.81    60331.32   1132.31 o 
 -11   3   9    18094.03    18842.38    463.80 o 
  -9   3   9    88852.79   101567.69   1720.17 o 
  -7   3   9    15054.31    17557.63    424.07 o 
  -5   3   9    64070.04    71812.57   1345.10 o 
  -3   3   9     6010.79     5190.20    185.90 o 
  -1   3   9    29764.87    29613.40    573.47 o 
   1   3   9    17461.26    17967.52    496.40 o 
   3   3   9    41114.47    47936.68    819.68 o 
   5   3   9     7979.31     8867.30    253.97 o 
   7   3   9    44312.99    51896.07   1437.73 o 
   9   3   9    22618.05    23674.40    635.53 o 
  11   3   9    22513.66    23921.40    744.44 o 
  13   3   9     9786.86     9517.69    344.20 o 
  15   3   9    10446.45    11136.83    646.02 o 
  17   3   9     3245.91     3120.25    425.43 o 
  19   3   9    12246.26    13935.15   1293.65 o 
 -28   4   9       29.29      127.50    409.38 o 
 -26   4   9        3.91      421.65    335.57 o 
 -24   4   9     3105.71     2364.70    475.66 o 
 -22   4   9      804.35      580.63    270.28 o 
 -20   4   9      752.56      557.62    313.45 o 
 -18   4   9       54.38       27.81    150.29 o 
 -16   4   9      626.42      454.66    191.44 o 
 -14   4   9     3661.17     3394.28    234.03 o 
 -12   4   9      664.53      693.65    149.36 o 
 -10   4   9      151.25      347.92    145.00 o 
  -8   4   9     7323.28     7588.42    271.03 o 
  -6   4   9     3127.29     3217.14    184.20 o 
  -4   4   9     8830.38     7753.40    275.31 o 
  -2   4   9     1638.93     1045.81    169.07 o 
   0   4   9      175.17       94.01    105.01 o 
   2   4   9     3540.11     3330.15    205.88 o 
   4   4   9     1515.08     1136.88    148.76 o 
   6   4   9     5890.04     5650.08    232.20 o 
   8   4   9     1870.88     2245.49    166.74 o 
  10   4   9      685.79      404.58    120.40 o 
  12   4   9        1.83       31.99    132.92 o 
  14   4   9      811.94      862.25    255.43 o 
  16   4   9       85.77      336.82    283.58 o 
  18   4   9     1371.89     1618.75    332.35 o 
  20   4   9       43.21        0.00    553.31 o 
 -27   5   9     2395.70     2367.31    549.58 o 
 -25   5   9     4372.77     3470.86    558.31 o 
 -23   5   9     3569.13     2619.88    470.32 o 
 -21   5   9     8972.72     9292.55    810.97 o 
 -19   5   9     2416.86     2584.22    396.16 o 
 -17   5   9    14860.82    15324.59    755.04 o 
 -15   5   9     5173.07     5020.25    401.00 o 
 -13   5   9    15684.68    15893.42    539.36 o 
 -11   5   9     4385.96     4109.19    278.51 o 
  -9   5   9    28858.33    31577.03    781.01 o 
  -7   5   9     6805.89     8839.65    334.76 o 
  -5   5   9    32872.87    38514.36    841.23 o 
  -3   5   9    15418.99    17023.11    612.48 o 
  -1   5   9    50503.79    55410.17   1053.21 o 
   1   5   9    15081.14    18208.06    539.03 o 
   3   5   9    33092.13    39818.18    778.85 o 
   5   5   9    11289.50    14708.04    428.87 o 
   7   5   9    23400.07    28473.56    668.46 o 
   9   5   9    12980.52    12291.66    723.07 o 
  11   5   9    17085.18    17614.40    542.57 o 
  13   5   9     4466.02     4403.23    415.26 o 
  15   5   9    10880.89    12317.69   1312.43 o 
  17   5   9     3337.43     3088.57    415.31 o 
 -24   6   9     2099.31     1740.26    827.48 o 
 -22   6   9       43.00        0.37    482.97 o 
 -20   6   9     1555.85     1221.17    445.80 o 
 -18   6   9     2337.22     2039.15    445.75 o 
 -16   6   9      217.88      422.48    528.16 o 
 -14   6   9     4680.37     4187.18    464.51 o 
 -12   6   9     1262.35     1278.24    304.09 o 
 -10   6   9     5234.29     5520.71    428.19 o 
  -8   6   9      159.79      299.70    180.00 o 
  -6   6   9       78.44      164.28    198.58 o 
  -4   6   9     1756.91     1557.81    244.91 o 
  -2   6   9     3003.71     3180.56    220.94 o 
   0   6   9     1731.88     1360.88    184.43 o 
   2   6   9     3478.47     3323.02    258.50 o 
   4   6   9      397.07      364.94    153.44 o 
   6   6   9      781.56      553.16    212.63 o 
   8   6   9     1867.45     1703.76    254.27 o 
  10   6   9       98.91       97.16    322.73 o 
  12   6   9     3334.73     3289.29    448.07 o 
  14   6   9      643.27      234.71    328.72 o 
  16   6   9     1573.76     1197.37    390.99 o 
 -21   7   9     3645.71     2977.67    771.52 o 
 -19   7   9    18267.10    21973.65   1251.63 o 
 -17   7   9     3247.83     3367.31    837.05 o 
 -15   7   9    21309.23    24981.15   2028.33 o 
 -13   7   9     2642.47     2646.62    660.64 o 
 -11   7   9    10518.78     9908.32    649.96 o 
  -9   7   9     1655.95     1397.11    373.21 o 
  -7   7   9    15025.08    16048.33    783.99 o 
  -5   7   9     2088.37     1654.33    383.14 o 
  -3   7   9    19404.25    19484.23    875.17 o 
  -1   7   9     6822.39     6841.73    543.07 o 
   1   7   9    15926.20    16768.18    826.84 o 
   3   7   9     1282.98      866.30    366.18 o 
   5   7   9     7168.91     8003.18   1049.23 o 
   7   7   9      468.20      627.89    338.19 o 
   9   7   9     5441.52     5680.59    531.04 o 
  11   7   9     1254.97     1000.80   1035.06 o 
  13   7   9    10206.54     9666.06   1643.28 o 
 -16   8   9       50.80      117.66    507.34 o 
 -14   8   9      261.50      126.11    562.52 o 
 -12   8   9      120.34      360.81    377.53 o 
 -10   8   9      292.00      395.29    445.79 o 
  -8   8   9      151.71      165.20    342.86 o 
  -6   8   9     1925.06      811.63    463.16 o 
  -4   8   9       43.70      312.32    495.54 o 
  -2   8   9      858.42     1295.41    497.70 o 
   0   8   9       90.28      373.52    374.58 o 
   2   8   9      214.18      216.31    388.07 o 
   4   8   9     1270.90     1644.52    639.39 o 
   6   8   9      291.69      341.80    392.49 o 
   8   8   9      284.97      224.35    409.32 o 
  -7   9   9     2171.69      504.43    860.07 o 
  -5   9   9     3754.16     2864.34   1013.81 o 
  -3   9   9     8204.54     7795.54    768.22 o 
  -1   9   9     7221.46     5052.27    748.41 o 
 -30   0  10    16284.42    17202.19   1512.57 o 
 -28   0  10      478.44        3.54    340.06 o 
 -26   0  10    32883.68    33407.57   1883.80 o 
 -24   0  10    21128.48    19273.74   1286.57 o 
 -22   0  10    48957.00    46096.39   1172.62 o 
 -20   0  10     4300.32     3841.02    269.95 o 
 -18   0  10    63497.10    66689.96   2217.86 o 
 -16   0  10    14174.54    14349.60    483.52 o 
 -14   0  10   135987.97   130204.26   3580.00 o 
 -12   0  10    15838.91    11968.20    452.18 o 
 -10   0  10    53334.88    44263.28    941.13 o 
  -8   0  10    47089.08    45025.06    779.72 o 
  -6   0  10   194544.91   181325.89   4703.27 o 
  -4   0  10     9403.19     9465.50    211.56 o 
  -2   0  10    24116.33    31939.44   1318.45 o 
   2   0  10   104994.23    96076.09   3774.69 o 
   4   0  10     3855.05     3924.42    523.20 o 
   6   0  10    57339.65    59080.55   3529.50 o 
   8   0  10    18051.04    18359.69    494.51 o 
  10   0  10    53590.31    53695.58   2100.25 o 
  12   0  10     7415.52     6608.39    458.17 o 
  14   0  10    31781.19    30798.33   1169.74 o 
  16   0  10     5464.47     4301.08    387.74 o 
  18   0  10    21999.04    26243.60   1422.59 o 
  20   0  10     7650.83     8583.74    801.98 o 
 -31   1  10     2318.09     2082.22    459.99 o 
 -29   1  10       10.22      201.13    318.14 o 
 -27   1  10      553.72      552.26    317.73 o 
 -25   1  10      147.93      179.68    193.36 o 
 -23   1  10       16.89      196.13    157.86 o 
 -21   1  10     3502.22     2485.89    233.87 o 
 -19   1  10     1871.54     1631.30    154.20 o 
 -17   1  10     8551.35     8822.54    274.85 o 
 -15   1  10       20.88       84.64     88.82 o 
 -13   1  10     1674.16     1415.33    124.99 o 
 -11   1  10     3188.93     4227.10    104.59 o 
  -9   1  10    28440.46    30256.83   1164.82 o 
  -7   1  10     2887.33     3847.00    199.87 o 
  -5   1  10    23228.26    28492.21    628.90 o 
  -3   1  10     4523.21     4608.56    159.53 o 
  -1   1  10     7511.09     8028.19    216.02 o 
   1   1  10    11417.65    13133.81    495.18 o 
   3   1  10     1012.55     1256.68    106.26 o 
   5   1  10    14857.11    17627.99   1314.12 o 
   7   1  10      144.45      345.73     66.24 o 
   9   1  10     6321.60     6396.22    168.34 o 
  11   1  10      274.50      180.28    100.85 o 
  13   1  10     5625.05     6154.51    281.63 o 
  15   1  10      964.26      781.99    189.50 o 
  17   1  10     5053.15     4135.28    489.78 o 
  19   1  10        8.48       79.52    238.60 o 
 -30   2  10     3335.03     3645.18    576.58 o 
 -28   2  10     5205.00     5386.29    558.55 o 
 -26   2  10     8551.08     9162.91    765.85 o 
 -24   2  10     7235.13     4400.84    312.95 o 
 -22   2  10     6801.53     5291.83    344.40 o 
 -20   2  10     7568.95     8198.40    388.03 o 
 -18   2  10     3277.13     3867.82    166.91 o 
 -16   2  10    23377.20    23924.73    482.25 o 
 -14   2  10    21623.77    21717.00    404.17 o 
 -12   2  10    48451.82    45783.79   1067.15 o 
 -10   2  10    29434.99    27653.08    781.90 o 
  -8   2  10    88071.38    88023.85   1835.22 o 
  -6   2  10    41357.13    39298.90    899.35 o 
  -4   2  10    40021.13    39691.11   1091.26 o 
  -2   2  10    49945.49    48544.10    667.08 o 
   0   2  10    57965.50    61330.51   1243.34 o 
   2   2  10    25715.90    22342.42    370.72 o 
   4   2  10    50411.82    49737.00   1474.45 o 
   6   2  10    50656.16    54292.11   2343.00 o 
   8   2  10    33376.09    34720.25    676.23 o 
  10   2  10    35324.11    35492.54   1219.64 o 
  12   2  10    12198.81    12671.01    337.84 o 
  14   2  10     5003.84     5793.65    418.49 o 
  16   2  10     6280.85     6517.94    571.45 o 
  18   2  10     5902.60     6142.48    474.26 o 
  20   2  10     2843.87     3110.15    631.95 o 
 -29   3  10      418.83      631.46    557.91 o 
 -27   3  10       97.92      270.08    434.58 o 
 -25   3  10     1884.56     1350.51    432.92 o 
 -23   3  10       80.23      255.70    235.60 o 
 -21   3  10     4797.02     4992.40    328.80 o 
 -19   3  10      559.83      515.30    129.26 o 
 -17   3  10     1175.06      735.72    153.84 o 
 -15   3  10    10327.67     9364.24    329.16 o 
 -13   3  10       51.03      118.81    124.66 o 
 -11   3  10    15553.44    15877.52    357.08 o 
  -9   3  10      123.30      135.39     85.12 o 
  -7   3  10     4420.44     4086.83    186.37 o 
  -5   3  10     5351.29     6826.15    178.04 o 
  -3   3  10      530.83      440.02     88.69 o 
  -1   3  10       82.70      200.44     87.32 o 
   1   3  10     5702.47     7008.54    186.66 o 
   3   3  10      770.76      627.58    116.60 o 
   5   3  10     1926.04     2098.88    204.86 o 
   7   3  10    11733.02    11039.26    416.37 o 
   9   3  10      773.55      691.48    103.45 o 
  11   3  10     6112.00     7066.87    457.19 o 
  13   3  10     3532.82     3277.05    356.92 o 
  15   3  10     2853.94     2282.90    309.37 o 
  17   3  10      417.60      342.50    398.16 o 
  19   3  10      169.48      103.40    307.26 o 
 -28   4  10     7871.09     8041.12    761.86 o 
 -26   4  10     3502.43     3446.15    481.07 o 
 -24   4  10    19987.92    22484.70   1153.55 o 
 -22   4  10     4493.09     4369.68    335.00 o 
 -20   4  10    25437.81    28245.13    884.33 o 
 -18   4  10     3367.75     3716.09    259.24 o 
 -16   4  10    46231.96    51424.47   1155.50 o 
 -14   4  10    19675.49    20163.45    541.89 o 
 -12   4  10    50421.31    52927.09   1105.28 o 
 -10   4  10     3844.69     2500.92    194.16 o 
  -8   4  10    62233.04    64489.48   1188.48 o 
  -6   4  10     2779.98     2219.08    186.37 o 
  -4   4  10    32840.16    35060.21    689.77 o 
  -2   4  10     2737.67     2291.57    152.47 o 
   0   4  10    28290.66    26120.96    626.43 o 
   2   4  10     1602.13     1601.30    126.40 o 
   4   4  10    21337.58    22414.64    539.10 o 
   6   4  10     7698.87     6571.38    316.79 o 
   8   4  10    31265.61    33839.53   1373.33 o 
  10   4  10     9763.28    10792.38    625.18 o 
  12   4  10    17836.66    22198.25   1100.40 o 
  14   4  10     4322.90     5099.22    404.65 o 
  16   4  10    13845.67    19496.64   2475.02 o 
  18   4  10     4647.68     5726.86    529.01 o 
 -27   5  10      549.29      339.90    469.59 o 
 -25   5  10      598.96      405.92    437.58 o 
 -23   5  10     2732.12     1771.64    493.09 o 
 -21   5  10        5.47       29.92    202.60 o 
 -19   5  10     2964.86     2544.35    404.26 o 
 -17   5  10      953.35     1091.35    285.76 o 
 -15   5  10     3441.06     3832.98    543.75 o 
 -13   5  10     2831.67     2295.95    262.48 o 
 -11   5  10     5171.39     5367.87    284.89 o 
  -9   5  10      685.96      909.78    181.17 o 
  -7   5  10     6342.63     6567.01    281.84 o 
  -5   5  10       82.53      165.31    159.74 o 
  -3   5  10     6518.41     6519.66    319.75 o 
  -1   5  10     3246.90     3433.36    193.74 o 
   1   5  10       99.73       95.68    126.80 o 
   3   5  10     8784.00     8439.63    374.88 o 
   5   5  10      135.34      222.41    188.75 o 
   7   5  10     5100.44     4173.20    467.63 o 
   9   5  10     3133.76     3998.02    430.34 o 
  11   5  10     3524.44     3266.86    316.31 o 
  13   5  10      130.25        4.21    280.38 o 
  15   5  10     1315.55     1461.56    296.36 o 
  17   5  10      151.72      104.66    302.66 o 
 -24   6  10     1072.45      237.44    574.10 o 
 -22   6  10     6109.00     5924.92    603.86 o 
 -20   6  10     3913.26     3639.65    460.21 o 
 -18   6  10     8196.42     9547.93    699.74 o 
 -16   6  10     5214.63     5237.20    515.86 o 
 -14   6  10    13984.26    15786.79    790.56 o 
 -12   6  10     6558.36     6852.96    532.65 o 
 -10   6  10     9892.86    10526.79    742.82 o 
  -8   6  10     9685.67     9897.92    498.11 o 
  -6   6  10    14785.27    14215.07    516.89 o 
  -4   6  10    12617.71    11202.46    418.24 o 
  -2   6  10    31740.57    31703.50    821.89 o 
   0   6  10    14917.40    13800.46    452.56 o 
   2   6  10    13935.22    12581.10    740.08 o 
   4   6  10    12518.94    11240.23    437.65 o 
   6   6  10    11180.51    11442.37    654.84 o 
   8   6  10     5956.75     5794.52    450.56 o 
  10   6  10     9793.56    10857.56    624.49 o 
  12   6  10     2535.45     2430.17    426.25 o 
  14   6  10     4962.55     6759.50    810.84 o 
 -21   7  10       41.50      276.18    473.85 o 
 -19   7  10      807.28      401.53    550.96 o 
 -17   7  10       25.33       24.24    411.86 o 
 -15   7  10       70.50      518.30    357.32 o 
 -13   7  10      773.89      380.72    313.41 o 
 -11   7  10      196.90      454.89    354.79 o 
  -9   7  10      259.50      728.43    473.25 o 
  -7   7  10      313.95      550.27    330.37 o 
  -5   7  10      104.56      108.80    269.26 o 
  -3   7  10      314.84      136.49    365.05 o 
  -1   7  10      140.21      145.07    362.33 o 
   1   7  10       60.93       46.68    260.24 o 
   3   7  10      261.91      166.93    316.90 o 
   5   7  10      502.68     1085.65    783.21 o 
   7   7  10      103.51      242.60    398.17 o 
   9   7  10     1166.73     1440.33    456.24 o 
  11   7  10        9.11      315.62    458.38 o 
 -16   8  10     3599.99     2966.35    623.63 o 
 -14   8  10    10527.72    11016.85    819.59 o 
 -12   8  10     1133.70      870.04    488.61 o 
 -10   8  10     6044.69     5764.35    649.32 o 
  -8   8  10     1268.84      660.35    537.72 o 
  -6   8  10     8076.28     8896.76    698.07 o 
  -4   8  10     3183.88     3415.87    575.06 o 
  -2   8  10    10408.02     9953.29    704.03 o 
   0   8  10     3022.80     2759.39   1498.40 o 
   2   8  10    10534.82    10764.55    840.53 o 
   4   8  10     1342.11     1086.38    435.39 o 
   6   8  10     5682.09     5947.89    697.65 o 
 -31   1  11      885.91      978.39    452.69 o 
 -29   1  11    13400.24    14266.72    929.77 o 
 -27   1  11     6395.16     7144.37    589.09 o 
 -25   1  11    30048.56    31558.77   1488.28 o 
 -23   1  11     9750.29     8415.84    436.67 o 
 -21   1  11    23777.61    23135.90    591.13 o 
 -19   1  11     9206.67     8137.90    277.03 o 
 -17   1  11    31946.83    32076.27    572.70 o 
 -15   1  11     6428.32     6800.88    304.05 o 
 -13   1  11    26495.85    24579.16    430.21 o 
 -11   1  11     7090.15     5889.24    170.84 o 
  -9   1  11    73172.94    71293.64   1301.06 o 
  -7   1  11    62949.75    70534.00   1024.81 o 
  -5   1  11    98065.77   104412.50   2274.13 o 
  -3   1  11    13554.68    13512.02    437.44 o 
  -1   1  11    80737.72    81443.57   2717.20 o 
   1   1  11    21487.95    18832.31    926.12 o 
   3   1  11    39831.77    37484.30   1979.90 o 
   5   1  11    15635.61    17244.15    577.06 o 
   7   1  11    65701.09    75400.98   2664.67 o 
   9   1  11    11116.36    12841.05    491.94 o 
  11   1  11    28839.36    31929.67   1349.34 o 
  13   1  11     5304.89     5683.94    221.73 o 
  15   1  11    13888.74    14943.63    694.43 o 
  17   1  11     7597.51     6961.45    768.49 o 
 -30   2  11      903.79        4.25    383.21 o 
 -28   2  11      249.16      439.63    386.11 o 
 -26   2  11     2259.44     2706.21    472.19 o 
 -24   2  11     4432.81     3928.84    532.92 o 
 -22   2  11      660.48      541.36    228.96 o 
 -20   2  11     3739.38     3144.45    176.11 o 
 -18   2  11      716.98      721.31    109.46 o 
 -16   2  11      206.93      175.18     98.38 o 
 -14   2  11    27405.00    28824.46    646.29 o 
 -12   2  11       43.33       30.29     88.29 o 
 -10   2  11     9282.58    12340.82    291.56 o 
  -8   2  11     1829.08     1008.55    108.36 o 
  -6   2  11      685.26      672.94     81.35 o 
  -4   2  11    16584.45    18861.78    370.77 o 
  -2   2  11     2626.63     2211.57     99.92 o 
   0   2  11     6110.01     6381.08    246.69 o 
   2   2  11     5458.62     4124.43    136.34 o 
   4   2  11      265.98      345.25     58.42 o 
   6   2  11    15595.03    15045.64    820.47 o 
   8   2  11     1679.98     1511.99    114.53 o 
  10   2  11     2194.04     1980.27    126.53 o 
  12   2  11     5902.20     5710.82    337.04 o 
  14   2  11      161.24      203.01    138.64 o 
  16   2  11     2728.18     2618.54    455.19 o 
  18   2  11     1766.86     1830.82    356.72 o 
 -29   3  11     4744.98     3912.26    496.94 o 
 -27   3  11    15563.63    16787.27   1045.31 o 
 -25   3  11     6393.02     6316.09    571.11 o 
 -23   3  11    30612.38    29708.48    958.86 o 
 -21   3  11     5147.37     3735.73    258.00 o 
 -19   3  11    25666.37    24921.08    791.40 o 
 -17   3  11     4625.55     4770.95    199.71 o 
 -15   3  11    38007.02    39708.12    774.08 o 
 -13   3  11     6559.10     6495.35    303.59 o 
 -11   3  11    65919.50    73097.80   1259.80 o 
  -9   3  11     2954.85     3629.70    156.74 o 
  -7   3  11    92334.04   114250.20   1832.41 o 
  -5   3  11    22607.71    30707.53    557.26 o 
  -3   3  11    46507.03    57425.77   1197.64 o 
  -1   3  11     7698.29     9235.96    240.83 o 
   1   3  11    41607.21    46694.77    751.89 o 
   3   3  11     5551.69     5251.62    191.69 o 
   5   3  11    29713.75    32998.87    657.04 o 
   7   3  11    16642.85    18215.18    799.02 o 
   9   3  11    30213.33    35243.00   1406.25 o 
  11   3  11     9031.59     9270.96    584.60 o 
  13   3  11    20337.16    22522.15   1357.68 o 
  15   3  11     9451.92    10068.76    733.97 o 
  17   3  11    12331.24    14618.68    747.14 o 
 -28   4  11      575.78      701.54    454.76 o 
 -26   4  11        6.02      240.79    336.79 o 
 -24   4  11        8.52      316.17    301.06 o 
 -22   4  11     1761.23     1938.78    212.93 o 
 -20   4  11     3057.65     3059.75    253.24 o 
 -18   4  11     2429.30     2105.62    249.65 o 
 -16   4  11      607.95      486.64    219.32 o 
 -14   4  11       64.74       79.11    188.24 o 
 -12   4  11      330.75      316.21    146.16 o 
 -10   4  11       14.07       56.38    119.71 o 
  -8   4  11      817.52      713.76    141.14 o 
  -6   4  11     4171.99     3996.84    193.81 o 
  -4   4  11     3654.62     4853.03    265.04 o 
  -2   4  11     1548.11     1797.01    159.04 o 
   0   4  11       12.25       40.50     96.10 o 
   2   4  11      349.12      319.96    116.25 o 
   4   4  11     5857.13     6601.74    207.50 o 
   6   4  11      563.09      630.02    132.84 o 
   8   4  11     3938.41     4805.00    273.06 o 
  10   4  11        5.45       11.24    129.15 o 
  12   4  11       23.15      177.51    219.44 o 
  14   4  11       94.55      357.85    253.94 o 
  16   4  11      225.88      149.61    283.13 o 
  18   4  11        6.20      162.24    379.74 o 
 -27   5  11     3808.51     3647.59    594.86 o 
 -25   5  11     3101.29     2276.33    526.03 o 
 -23   5  11     6403.28     5690.06    635.11 o 
 -21   5  11     3723.71     3760.01    315.21 o 
 -19   5  11    11925.02    13265.02   1371.58 o 
 -17   5  11     4624.54     4465.58    866.80 o 
 -15   5  11    21442.94    23717.22    913.85 o 
 -13   5  11     7891.02     7439.82    390.31 o 
 -11   5  11    19954.71    22150.14    606.35 o 
  -9   5  11     8847.63     9695.90    384.71 o 
  -7   5  11    28654.30    33074.25    786.85 o 
  -5   5  11    21134.23    27654.44    682.08 o 
  -3   5  11    34932.93    41938.80    895.75 o 
  -1   5  11    16286.25    18952.13    480.77 o 
   1   5  11    36442.71    38554.59   1091.46 o 
   3   5  11    11350.61    10312.65    348.37 o 
   5   5  11    14452.70    14887.25    444.17 o 
   7   5  11    11959.47    11973.27    495.59 o 
   9   5  11     9370.65     9847.38    730.07 o 
  11   5  11     3836.79     4441.45    814.38 o 
  13   5  11     8697.45     9408.24    837.40 o 
  15   5  11     3068.04     3380.53    388.65 o 
 -24   6  11      608.80      855.08    585.38 o 
 -22   6  11     1111.60     1333.40    423.67 o 
 -20   6  11       45.64      235.89    455.09 o 
 -18   6  11     2762.31     2806.71    544.45 o 
 -16   6  11     3021.22     2849.91    409.68 o 
 -14   6  11       54.27       20.70    301.30 o 
 -12   6  11     2929.25     2682.52    387.24 o 
 -10   6  11       96.31      390.66    323.62 o 
  -8   6  11     2882.60     2977.35    309.67 o 
  -6   6  11     2533.67     2458.67    276.94 o 
  -4   6  11      562.63      601.06    288.15 o 
  -2   6  11     7090.26     7406.82    366.13 o 
   0   6  11      734.88      689.39    295.64 o 
   2   6  11      925.34      653.65    229.38 o 
   4   6  11     1512.88     1872.05    570.31 o 
   6   6  11     3736.62     2861.48    468.29 o 
   8   6  11      555.95      489.96    298.10 o 
  10   6  11     2134.65     2116.20    365.42 o 
  12   6  11      229.06      260.59    293.63 o 
  14   6  11     4087.35     3330.44    562.17 o 
 -21   7  11     9758.83    10412.99   1146.29 o 
 -19   7  11     2471.68     2437.87   1103.08 o 
 -17   7  11    19809.12    20866.49   1149.18 o 
 -15   7  11     4047.86     4089.17    553.78 o 
 -13   7  11    10194.20    11313.57    754.88 o 
 -11   7  11     1634.22     2037.99    752.74 o 
  -9   7  11     7111.45     6018.61    525.40 o 
  -7   7  11      728.13      220.19    320.43 o 
  -5   7  11    11932.70    13584.59   1559.68 o 
  -3   7  11     2693.65     2629.81    348.78 o 
  -1   7  11    13187.21    13331.62    711.03 o 
   1   7  11     2611.30     1830.06    322.86 o 
   3   7  11    14420.51    14434.65    778.03 o 
   5   7  11     1860.64     1519.75    380.61 o 
   7   7  11     6347.61     5743.92    725.47 o 
   9   7  11     1589.36      518.11    443.85 o 
  11   7  11     5852.84     5319.07    639.42 o 
 -16   8  11     1069.50      546.23    649.66 o 
 -14   8  11      119.13      322.33    490.26 o 
 -12   8  11      723.76       85.02    539.14 o 
 -10   8  11      172.14       70.33    492.16 o 
  -8   8  11     1476.70     1190.82    446.19 o 
  -6   8  11        0.47      311.26    393.16 o 
  -4   8  11     1073.04      951.92    706.34 o 
  -2   8  11        4.80       24.64    370.66 o 
   0   8  11      101.23        2.76    465.19 o 
   2   8  11      427.74      516.80    399.76 o 
   4   8  11        3.34      142.51    403.04 o 
   6   8  11      485.99     1171.26    637.26 o 
 -32   0  12     8284.84     9369.42   1180.30 o 
 -30   0  12     1618.82     1214.31    658.87 o 
 -28   0  12    25132.99    30619.77   1987.95 o 
 -26   0  12    12225.44    12826.72    953.59 o 
 -24   0  12    12382.68    15088.14   1093.16 o 
 -22   0  12    12827.94    12512.35    451.11 o 
 -20   0  12    66389.62    65962.20   3349.07 o 
 -18   0  12     1242.82      719.77    153.73 o 
 -16   0  12    30410.98    31800.83   1598.38 o 
 -14   0  12    18375.72    19908.51    761.82 o 
 -12   0  12    59097.78    53797.02   1799.12 o 
 -10   0  12    18749.71    13460.21    496.67 o 
  -8   0  12    45420.43    41688.51    954.00 o 
  -6   0  12     2279.35     1757.67    167.34 o 
  -4   0  12    45465.96    46566.37    976.87 o 
  -2   0  12     2436.20     2263.65    273.11 o 
   2   0  12      808.00      196.24    180.66 o 
   4   0  12    64992.39    58811.64   2069.42 o 
   6   0  12    25405.07    18228.75    976.26 o 
   8   0  12    61832.79    61250.13   3901.15 o 
  10   0  12    14142.46    14337.63    579.39 o 
  12   0  12    28928.69    34764.41   1889.92 o 
  14   0  12     9535.12     9802.29    657.43 o 
  16   0  12    24940.82    29029.33   3369.45 o 
 -31   1  12      247.60      786.13    542.62 o 
 -29   1  12     2574.26     1882.86    438.35 o 
 -27   1  12      608.39      181.14    328.80 o 
 -25   1  12      648.54      344.69    201.78 o 
 -23   1  12     3799.79     3932.68    431.16 o 
 -21   1  12      146.98      325.57    170.04 o 
 -19   1  12    12335.11    10644.00    330.45 o 
 -17   1  12      273.16      238.30     92.61 o 
 -15   1  12    12808.20    13763.45    298.73 o 
 -13   1  12      591.29      496.07    104.87 o 
 -11   1  12     1312.17     1257.53     87.93 o 
  -9   1  12      820.03      792.83     64.98 o 
  -7   1  12    29357.10    28091.12    661.26 o 
  -5   1  12     1119.02     1254.01    112.35 o 
  -3   1  12     5850.14     5857.39    202.22 o 
  -1   1  12      183.50      158.45     25.32 o 
   1   1  12     4271.19     4437.03    243.12 o 
   3   1  12    11769.91    10587.25    735.90 o 
   5   1  12      129.47      166.47     92.00 o 
   7   1  12    12160.57    13194.79    532.16 o 
   9   1  12      154.74      149.26     63.27 o 
  11   1  12     4300.84     3081.52    231.98 o 
  13   1  12     2247.81     1937.92    293.39 o 
  15   1  12     3076.83     2937.63    447.94 o 
  17   1  12     1346.11     1504.34    410.55 o 
 -30   2  12     2543.92     2118.97    607.86 o 
 -28   2  12     7627.29     6987.81    656.42 o 
 -26   2  12     6972.55     8278.67    664.54 o 
 -24   2  12     7799.36     8207.52    425.50 o 
 -22   2  12     7705.35     6633.03    419.73 o 
 -20   2  12    10288.11     8662.85    338.34 o 
 -18   2  12    21911.71    20922.39    472.59 o 
 -16   2  12     9793.07     8849.85    251.73 o 
 -14   2  12    30749.59    29346.97    514.07 o 
 -12   2  12    41267.87    39716.45   1033.08 o 
 -10   2  12    68593.05    64648.62   1381.57 o 
  -8   2  12    96811.76    94723.86   2032.49 o 
  -6   2  12    56263.95    58631.27    816.15 o 
  -4   2  12    34903.82    38947.40    911.90 o 
  -2   2  12    35694.69    40795.95    583.38 o 
   0   2  12    21423.70    23985.93    676.86 o 
   2   2  12    23302.31    25723.49    738.28 o 
   4   2  12    30973.25    30849.74    974.42 o 
   6   2  12    13666.64    12996.93    571.26 o 
   8   2  12    31572.70    33463.88   1161.66 o 
  10   2  12     9724.57    10205.00    449.26 o 
  12   2  12     5754.48     5276.00    245.17 o 
  14   2  12     7115.22     8613.52    437.95 o 
  16   2  12     3164.89     3330.27    307.37 o 
 -29   3  12        2.96        0.33    351.21 o 
 -27   3  12      203.71      741.69    404.79 o 
 -25   3  12      583.77      432.34    482.46 o 
 -23   3  12      991.97      869.95    160.04 o 
 -21   3  12        9.34       21.84    162.42 o 
 -19   3  12     3580.70     3261.99    190.50 o 
 -17   3  12     1643.42     1772.86    180.69 o 
 -15   3  12     4752.41     4513.04    187.02 o 
 -13   3  12    18505.07    18028.22    582.56 o 
 -11   3  12      992.00      585.83    114.20 o 
  -9   3  12     5318.12     5211.18    232.10 o 
  -7   3  12       27.85      108.30     97.54 o 
  -5   3  12       28.89       37.49     89.20 o 
  -3   3  12     7703.15     7506.31    247.65 o 
  -1   3  12     1949.66     1748.82    126.49 o 
   1   3  12     4303.89     3289.62    206.49 o 
   3   3  12      555.61      834.93    167.23 o 
   5   3  12      564.69      500.69     89.73 o 
   7   3  12      158.52      214.16     88.94 o 
   9   3  12      680.16      408.37    120.55 o 
  11   3  12      426.30      244.99    128.32 o 
  13   3  12     3064.89     3931.70    557.97 o 
  15   3  12       22.67      152.60    205.62 o 
  17   3  12      561.20      560.39    447.75 o 
 -28   4  12     3844.47     4096.49    605.63 o 
 -26   4  12    15933.97    18662.28   1154.28 o 
 -24   4  12     2067.14     2207.85    215.63 o 
 -22   4  12    31746.06    33276.50   1600.06 o 
 -20   4  12     5362.87     5494.53    387.57 o 
 -18   4  12    23065.97    24482.30    996.52 o 
 -16   4  12     4021.36     3356.49    221.07 o 
 -14   4  12    39897.30    41899.59   1050.83 o 
 -12   4  12     1050.20      869.04    192.94 o 
 -10   4  12    57373.10    58580.16   1096.79 o 
  -8   4  12     1650.77     1133.95    137.69 o 
  -6   4  12    37868.13    35246.97    802.36 o 
  -4   4  12     3540.70     3109.17    160.73 o 
  -2   4  12    27248.50    30732.38    624.71 o 
   0   4  12     2629.61     3063.94    253.05 o 
   2   4  12    36214.46    40489.23   1004.26 o 
   4   4  12     7183.79     8015.29    399.17 o 
   6   4  12    28237.96    31537.08   1068.66 o 
   8   4  12     6483.08     5855.67    304.19 o 
  10   4  12    33808.61    35259.60   1697.18 o 
  12   4  12     8536.86     9163.00   1814.02 o 
  14   4  12    18614.03    20357.18   2404.52 o 
  16   4  12     6350.37     7129.26    760.89 o 
 -27   5  12     1415.29     1060.13    611.76 o 
 -25   5  12      587.22     1093.18    404.19 o 
 -23   5  12        3.66        1.81    320.50 o 
 -21   5  12     4098.26     4277.57    347.09 o 
 -19   5  12      547.34      371.19    444.21 o 
 -17   5  12     2795.20     2507.09    356.25 o 
 -15   5  12      150.35        1.06    316.33 o 
 -13   5  12     1365.75     1174.50    214.95 o 
 -11   5  12      548.77       98.91    161.73 o 
  -9   5  12       54.07      152.47    167.19 o 
  -7   5  12       20.16       58.05    127.19 o 
  -5   5  12     6109.00     6453.90    275.11 o 
  -3   5  12      177.18      167.40    141.91 o 
  -1   5  12     2757.82     2488.10    179.34 o 
   1   5  12     2478.80     2035.81    192.45 o 
   3   5  12       37.85       91.38    125.38 o 
   5   5  12     6523.85     6965.49    449.25 o 
   7   5  12      106.51      173.44    152.41 o 
   9   5  12     4126.11     3527.34    599.01 o 
  11   5  12      776.05      877.79    455.54 o 
  13   5  12      341.46      441.91    322.79 o 
  15   5  12      460.73      921.00    592.28 o 
 -24   6  12     3454.65     4299.86   1608.21 o 
 -22   6  12     2329.68     2248.23    522.29 o 
 -20   6  12     7915.47     8037.45    729.99 o 
 -18   6  12     8050.94     7117.79    560.44 o 
 -16   6  12    13674.11    13080.55    797.03 o 
 -14   6  12     7069.86     6448.05    525.62 o 
 -12   6  12    14786.01    15760.55    744.35 o 
 -10   6  12     6197.41     5291.96    448.87 o 
  -8   6  12    17485.63    15422.21    601.06 o 
  -6   6  12     8716.36     9275.88    418.89 o 
  -4   6  12    20854.09    21933.04    611.76 o 
  -2   6  12     9872.81    11003.29    758.65 o 
   0   6  12    25117.35    28422.97    770.43 o 
   2   6  12    13986.05    15808.16    730.26 o 
   4   6  12    13179.27    13043.51    981.22 o 
   6   6  12     3015.39     2767.73    331.85 o 
   8   6  12     9432.41     9594.23   1345.02 o 
  10   6  12     1465.70     1705.58    390.39 o 
  12   6  12     4000.51     3084.65    583.07 o 
 -21   7  12      717.21      475.96    583.02 o 
 -19   7  12       16.95        9.21    733.26 o 
 -17   7  12        8.56       88.97    485.66 o 
 -15   7  12      814.03      282.90    341.06 o 
 -13   7  12       17.67      238.98    393.05 o 
 -11   7  12     1058.82      881.84    436.62 o 
  -9   7  12       27.08       67.59    319.13 o 
  -7   7  12     1818.53      826.24    393.01 o 
  -5   7  12     1016.15      721.87    343.34 o 
  -3   7  12      125.78       73.70    281.94 o 
  -1   7  12      591.19      178.76    368.75 o 
   1   7  12      125.61      235.04    378.84 o 
   3   7  12     1132.40     1020.78    328.37 o 
   5   7  12      534.22       99.15    306.00 o 
   7   7  12      247.93      440.54    294.06 o 
   9   7  12      204.03        1.08    406.69 o 
 -16   8  12     8171.38     8095.61   1196.59 o 
 -14   8  12     2219.49     1761.75    504.42 o 
 -12   8  12     5458.59     5841.76   1282.67 o 
 -10   8  12      450.39      166.69    423.98 o 
  -8   8  12     3464.34     2013.54   1043.57 o 
  -6   8  12      746.44      730.49    511.53 o 
  -4   8  12     7234.24     7322.26    637.24 o 
  -2   8  12     1809.83     1633.66    398.90 o 
   0   8  12    10933.75    10799.19    765.29 o 
   2   8  12     3314.43     3287.99    828.55 o 
   4   8  12     8285.96     8232.08   1578.46 o 
 -31   1  13     6294.74     5834.77    708.70 o 
 -29   1  13     2397.73     2002.24    438.67 o 
 -27   1  13    11850.76    12049.54    767.26 o 
 -25   1  13     6590.83     5771.23    519.64 o 
 -23   1  13    24614.32    24204.09   1031.01 o 
 -21   1  13    16360.89    15795.18    449.43 o 
 -19   1  13    24420.35    25328.38    638.63 o 
 -17   1  13     3503.27     3949.27    212.44 o 
 -15   1  13    22759.80    24250.79    625.75 o 
 -13   1  13    19991.21    21292.82    560.11 o 
 -11   1  13    76600.80    76367.20   1085.53 o 
  -9   1  13    26097.46    20183.75    366.85 o 
  -7   1  13    95226.83    84694.60   1743.85 o 
  -5   1  13    35698.76    32107.09    872.69 o 
  -3   1  13    93503.30    95662.03   2621.31 o 
  -1   1  13     7753.38     9519.36    466.07 o 
   1   1  13    39559.75    46334.80   1725.83 o 
   3   1  13    11172.03    12715.85    808.76 o 
   5   1  13    51729.19    54365.24   2518.10 o 
   7   1  13     7659.87     7844.41    436.33 o 
   9   1  13    41478.13    45091.64   1852.32 o 
  11   1  13    14830.97    14476.81    536.45 o 
  13   1  13    17895.90    19301.51   1407.78 o 
  15   1  13     4982.73     4926.35    660.99 o 
 -30   2  13      695.50      844.77    626.28 o 
 -28   2  13     2598.12     2190.94    447.95 o 
 -26   2  13     1115.74      604.96    299.77 o 
 -24   2  13     4049.07     3513.19    327.32 o 
 -22   2  13     3571.23     3744.26    363.23 o 
 -20   2  13       25.34       66.60    118.94 o 
 -18   2  13     8827.84     8182.99    311.61 o 
 -16   2  13     2019.38     2118.01    150.10 o 
 -14   2  13     4522.01     4864.45    309.05 o 
 -12   2  13     5475.54     4346.33    176.88 o 
 -10   2  13      351.52      745.68     98.47 o 
  -8   2  13     8148.26     7144.77    234.92 o 
  -6   2  13     2894.75     2722.28    134.01 o 
  -4   2  13      302.04      134.36     79.39 o 
  -2   2  13     9044.47     9817.36    229.34 o 
   0   2  13      133.40      101.08     57.08 o 
   2   2  13     5948.72     5131.78    211.17 o 
   4   2  13      865.20      649.44    112.53 o 
   6   2  13     2064.71     2268.55    116.41 o 
   8   2  13     2224.01     2557.41    239.66 o 
  10   2  13     1738.09     1640.04    149.29 o 
  12   2  13     1832.21     1846.69    168.63 o 
  14   2  13     2190.03     2685.37    235.03 o 
  16   2  13      247.96        0.00    415.87 o 
 -29   3  13     8363.63     7615.70    674.79 o 
 -27   3  13     3408.73     3008.75    483.50 o 
 -25   3  13    18529.67    19988.17    991.80 o 
 -23   3  13     2840.01     3418.89    229.90 o 
 -21   3  13    30595.41    33071.02    829.44 o 
 -19   3  13     8498.13     8493.55    484.99 o 
 -17   3  13    14712.52    16427.99    406.29 o 
 -15   3  13      298.46      330.12    115.66 o 
 -13   3  13    49082.40    56630.69   1355.25 o 
 -11   3  13     4497.20     4184.90    268.01 o 
  -9   3  13    51829.33    52504.17    876.69 o 
  -7   3  13    10651.80     8340.80    304.08 o 
  -5   3  13    45045.33    46404.57   1131.89 o 
  -3   3  13     6639.21     6643.64    358.02 o 
  -1   3  13    41582.04    45506.43   1081.21 o 
   1   3  13     4962.53     5300.85    220.20 o 
   3   3  13    24869.28    27245.25    909.73 o 
   5   3  13     6179.87     5940.41    256.68 o 
   7   3  13    28955.37    30469.45   1298.16 o 
   9   3  13     6254.19     6377.29    480.18 o 
  11   3  13    26275.42    31279.33    880.08 o 
  13   3  13     9206.79    10125.87    524.97 o 
  15   3  13    13390.92    14254.99   1125.04 o 
 -28   4  13      130.06     1149.25    471.42 o 
 -26   4  13      365.11      620.04    675.17 o 
 -24   4  13       74.95      185.77    172.47 o 
 -22   4  13      440.44      295.29    196.41 o 
 -20   4  13     3303.39     3220.54    250.29 o 
 -18   4  13     3038.86     3016.43    297.00 o 
 -16   4  13     1052.49     1002.11    188.34 o 
 -14   4  13     3754.14     3581.65    261.32 o 
 -12   4  13      519.65      425.75    117.70 o 
 -10   4  13      391.97      173.70    125.46 o 
  -8   4  13        5.75       34.02    104.53 o 
  -6   4  13       75.27       57.07    127.80 o 
  -4   4  13      463.08      226.88     98.96 o 
  -2   4  13      862.24      913.49    138.59 o 
   0   4  13       61.28      124.75     99.78 o 
   2   4  13      293.18      138.50     97.53 o 
   4   4  13        0.39       60.28    125.35 o 
   6   4  13     1608.97     1296.79    147.93 o 
   8   4  13      604.50      535.87    182.97 o 
  10   4  13       25.83       67.04    176.08 o 
  12   4  13      162.83       90.11    223.84 o 
  14   4  13       13.04      132.48    396.74 o 
 -27   5  13     1632.92     2361.90    895.14 o 
 -25   5  13     4086.28     3952.37    560.45 o 
 -23   5  13     2415.67     2263.56    281.65 o 
 -21   5  13     8983.85    10572.59    533.67 o 
 -19   5  13     6216.34     7136.22    658.52 o 
 -17   5  13    17059.18    21879.24   1846.61 o 
 -15   5  13     5845.82     6579.82    580.94 o 
 -13   5  13    24571.32    27301.83    766.53 o 
 -11   5  13    19581.48    21442.57    608.05 o 
  -9   5  13    18713.98    19416.33    562.78 o 
  -7   5  13    14889.53    15681.06    430.71 o 
  -5   5  13    21685.44    21979.23    517.26 o 
  -3   5  13     7064.60     6975.74    283.08 o 
  -1   5  13    23171.60    26725.98    678.35 o 
   1   5  13    14967.69    14027.43    433.71 o 
   3   5  13    11635.26    11638.55    370.11 o 
   5   5  13     7709.90     6912.32    373.56 o 
   7   5  13     6714.20     5406.92    751.42 o 
   9   5  13     4122.07     3215.09    356.93 o 
  11   5  13     7367.97     7087.58    737.51 o 
  13   5  13     1884.35     2952.87    624.16 o 
 -24   6  13      217.55      516.31    470.92 o 
 -22   6  13      446.13      435.14    453.40 o 
 -20   6  13     1141.87     1028.57    409.04 o 
 -18   6  13     2063.49     1421.49    396.02 o 
 -16   6  13     2811.49     2411.70    376.71 o 
 -14   6  13      604.89      461.51    323.19 o 
 -12   6  13      294.37      532.77    433.93 o 
 -10   6  13     3255.81     2441.60    477.86 o 
  -8   6  13      931.02      607.81    258.86 o 
  -6   6  13     3406.84     3870.98    347.60 o 
  -4   6  13     2207.90     1746.63    304.40 o 
  -2   6  13      500.97      500.93    232.16 o 
   0   6  13     4283.65     5120.72    421.21 o 
   2   6  13      788.45      393.20    415.16 o 
   4   6  13     2901.05     3506.96    400.29 o 
   6   6  13     1503.79     1068.88    333.54 o 
   8   6  13     1257.06     1259.48    583.77 o 
  10   6  13       69.30        0.00    512.93 o 
  12   6  13     1862.04     1270.98    621.32 o 
 -21   7  13     1298.29      502.48    485.32 o 
 -19   7  13    10542.69     9975.55   1830.67 o 
 -17   7  13     2922.90     3494.92    510.79 o 
 -15   7  13    10471.28    10756.32   1086.78 o 
 -13   7  13     5127.62     5207.66    531.10 o 
 -11   7  13     7403.06     8114.01   1060.57 o 
  -9   7  13      422.58      144.27    287.58 o 
  -7   7  13     4970.86     4916.14    582.36 o 
  -5   7  13      136.01      173.60    367.17 o 
  -3   7  13     8648.64     9461.29   1032.58 o 
  -1   7  13     1839.46     1906.02    368.20 o 
   1   7  13    13408.68    14062.29    787.96 o 
   3   7  13     2880.99     2797.70    645.06 o 
   5   7  13    11030.89    10978.16    706.38 o 
   7   7  13     2647.09     2831.73    595.11 o 
 -16   8  13       14.43       43.92    596.53 o 
 -14   8  13     2235.64     2025.76    647.49 o 
 -12   8  13      164.92      706.15    535.99 o 
 -10   8  13      373.71      319.86    371.89 o 
  -8   8  13      121.74       17.99    422.08 o 
  -6   8  13      147.71      433.61    425.73 o 
  -4   8  13       15.75       67.10    329.51 o 
  -2   8  13        3.61      255.95    391.17 o 
   0   8  13      176.03      215.09    349.16 o 
   2   8  13       56.54      125.81    374.31 o 
 -32   0  14      838.66      347.15    755.22 o 
 -30   0  14     7648.90     8177.08    993.97 o 
 -28   0  14     8226.63     7727.92    946.51 o 
 -26   0  14    26377.34    31605.24   1883.80 o 
 -24   0  14    21062.55    18754.43   1275.94 o 
 -22   0  14    43133.06    44995.54   1880.62 o 
 -20   0  14    10545.23     8156.60    397.72 o 
 -18   0  14    26546.44    23172.82   1351.32 o 
 -16   0  14      278.50      329.25    142.31 o 
 -14   0  14     9048.32    10609.84    605.88 o 
 -12   0  14     4690.61     8347.41    299.10 o 
 -10   0  14    41388.45    48298.79   1080.06 o 
  -8   0  14      625.76     1333.54    132.99 o 
  -6   0  14   100882.47   110006.63   2763.09 o 
  -4   0  14     9992.71     8227.26    307.23 o 
   2   0  14    36881.55    33796.52   1473.60 o 
   4   0  14      906.43      566.77    234.50 o 
   6   0  14    43514.68    48505.64   1999.28 o 
   8   0  14    17923.21    14838.05    975.55 o 
  10   0  14    51495.21    57848.25   6659.91 o 
  12   0  14    15366.46    15664.19   1864.32 o 
  14   0  14    28110.88    27997.04   1552.24 o 
 -31   1  14     1555.74     1568.32    564.55 o 
 -29   1  14     1119.70      747.88    333.04 o 
 -27   1  14     1697.03     1576.33    565.00 o 
 -25   1  14      419.95      142.84    234.01 o 
 -23   1  14        9.97      138.21    162.26 o 
 -21   1  14     7504.54     7148.70    279.75 o 
 -19   1  14     1459.78     1358.32    174.02 o 
 -17   1  14    11422.83    12034.04    286.74 o 
 -15   1  14      939.58      674.43    125.40 o 
 -13   1  14     5171.56     4854.69    210.80 o 
 -11   1  14     2962.20     2524.45    164.44 o 
  -9   1  14      404.51      347.44     75.04 o 
  -7   1  14     4602.07     4543.87    156.60 o 
  -5   1  14     2108.07     1535.97     89.22 o 
  -3   1  14     3480.00     3449.32    164.68 o 
  -1   1  14       40.70       94.74     56.18 o 
   1   1  14    12064.00    12840.99   1036.01 o 
   3   1  14      541.62      188.52    179.30 o 
   5   1  14     3733.38     3752.38    237.44 o 
   7   1  14      272.10      439.01     66.96 o 
   9   1  14     1972.38     2030.46    217.60 o 
  11   1  14      557.54      620.34     69.35 o 
  13   1  14     1059.60      853.82    219.04 o 
  15   1  14     2184.92     2170.73    386.82 o 
 -30   2  14     1297.34      734.57    357.39 o 
 -28   2  14     4243.03     3820.40    527.55 o 
 -26   2  14     6090.67     5845.99    526.31 o 
 -24   2  14    17830.86    17508.20   1195.47 o 
 -22   2  14    24303.97    25978.78    886.53 o 
 -20   2  14    19185.16    17990.12    427.22 o 
 -18   2  14     8018.61     7218.75    255.25 o 
 -16   2  14    21920.47    21504.35    449.50 o 
 -14   2  14    17997.58    19311.52    446.35 o 
 -12   2  14    26420.16    32850.00    640.72 o 
 -10   2  14    44875.76    55702.09    886.11 o 
  -8   2  14    50652.82    55749.77   1510.03 o 
  -6   2  14    72552.56    76507.80   1678.69 o 
  -4   2  14    92216.43    95070.96   2743.57 o 
  -2   2  14    33549.75    31515.86    548.79 o 
   0   2  14    17825.92    17864.63    347.99 o 
   2   2  14    25559.96    26852.79    951.86 o 
   4   2  14     7722.75     8994.29    590.33 o 
   6   2  14     7576.58     8836.05    566.95 o 
   8   2  14    11461.91    14481.72    626.14 o 
  10   2  14     8202.89    10254.91    399.65 o 
  12   2  14    10543.08    12022.53    475.18 o 
  14   2  14     3113.19     1786.74    538.43 o 
  16   2  14     2922.88     2284.79    555.44 o 
 -29   3  14       27.84        4.93    345.48 o 
 -27   3  14     1311.17     1351.07    552.96 o 
 -25   3  14      467.51      202.93    408.13 o 
 -23   3  14     2355.38     1770.50    209.98 o 
 -21   3  14      749.99      605.03    179.51 o 
 -19   3  14     1222.40      483.41    150.41 o 
 -17   3  14      236.01      215.81    117.15 o 
 -15   3  14      346.09      617.71    204.40 o 
 -13   3  14     1281.74     1710.30    157.01 o 
 -11   3  14    18829.24    23083.38    470.53 o 
  -9   3  14      211.57      175.36    107.12 o 
  -7   3  14      948.25     1263.35    123.81 o 
  -5   3  14     2537.41     1915.60    195.80 o 
  -3   3  14      883.62      761.70    124.28 o 
  -1   3  14     3849.44     4222.01    172.84 o 
   1   3  14        5.99       63.93     77.09 o 
   3   3  14     1068.52      905.75    142.37 o 
   5   3  14      743.97      537.82     91.21 o 
   7   3  14        8.61       13.00     97.46 o 
   9   3  14     2201.81     1885.33    159.32 o 
  11   3  14      649.59      437.38    185.62 o 
  13   3  14      617.71      360.61    318.81 o 
 -28   4  14    11488.98    12187.51   1628.40 o 
 -26   4  14     2985.13     1948.06    807.29 o 
 -24   4  14    19768.23    22363.08    902.46 o 
 -22   4  14     4326.25     4279.71    315.79 o 
 -20   4  14    23779.48    25530.00    883.42 o 
 -18   4  14     2845.09     2212.64    215.80 o 
 -16   4  14    11932.04    10752.66    398.66 o 
 -14   4  14      490.75      851.86    162.54 o 
 -12   4  14    30724.64    32959.20    901.37 o 
 -10   4  14     1561.38     2228.57    179.37 o 
  -8   4  14    15310.29    18383.56    474.77 o 
  -6   4  14     4548.69     4702.68    225.55 o 
  -4   4  14    39104.20    43212.39    795.62 o 
  -2   4  14     4368.65     4526.44    215.42 o 
   0   4  14    26242.14    31807.98    656.33 o 
   2   4  14     4014.98     4788.79    203.65 o 
   4   4  14    25355.21    29334.22    826.10 o 
   6   4  14     4128.12     5176.23    220.95 o 
   8   4  14    23450.36    27986.85   1124.25 o 
  10   4  14     5827.92     5638.02    357.49 o 
  12   4  14    19453.26    22187.65   1425.43 o 
 -27   5  14      494.99      224.94    431.10 o 
 -25   5  14      414.17      372.67    512.06 o 
 -23   5  14     2442.06     2521.03    314.98 o 
 -21   5  14       47.72      108.41    221.56 o 
 -19   5  14     3656.51     4814.81    551.64 o 
 -17   5  14       44.44       16.98    288.20 o 
 -15   5  14     1895.90     1685.65    340.42 o 
 -13   5  14      491.04      385.32    175.54 o 
 -11   5  14      727.85      705.27    191.03 o 
  -9   5  14     4417.19     2935.20    219.27 o 
  -7   5  14     1911.80     1433.99    193.88 o 
  -5   5  14      499.93      441.11    203.85 o 
  -3   5  14     2000.89     2044.44    307.49 o 
  -1   5  14     1091.21     1104.19    174.66 o 
   1   5  14      624.04      555.49    153.38 o 
   3   5  14     2791.62     2644.17    203.74 o 
   5   5  14      290.53        0.71    172.08 o 
   7   5  14     3651.21     3062.92    330.92 o 
   9   5  14      631.85      546.23    422.24 o 
  11   5  14      789.69      260.71    430.75 o 
 -24   6  14     1720.36     1958.42    630.28 o 
 -22   6  14     3080.92     2596.09    421.87 o 
 -20   6  14     3919.90     2857.54    559.47 o 
 -18   6  14     7104.65     7194.47    879.91 o 
 -16   6  14     7927.33     8374.27    631.24 o 
 -14   6  14    17749.25    19243.31    960.31 o 
 -12   6  14    10897.63    11837.93    691.03 o 
 -10   6  14    15498.15    16252.42    786.81 o 
  -8   6  14     7617.23     6878.30    436.28 o 
  -6   6  14    14495.51    14262.78   1055.61 o 
  -4   6  14     7538.86     6983.91    578.08 o 
  -2   6  14    18776.04    20769.30   1193.76 o 
   0   6  14     6471.08     8944.35    830.32 o 
   2   6  14    13379.09    14510.40    676.12 o 
   4   6  14     4364.18     4672.82    461.33 o 
   6   6  14     7601.47     7727.11   1105.91 o 
   8   6  14     1599.09      773.64    492.38 o 
  10   6  14     3238.67     3630.87    600.78 o 
 -21   7  14       46.18        2.13    590.15 o 
 -19   7  14      131.55       56.82    396.25 o 
 -17   7  14        0.54      827.52    532.78 o 
 -15   7  14      205.39      521.51    400.30 o 
 -13   7  14      251.56       99.67    366.55 o 
 -11   7  14      128.17        1.42    626.28 o 
  -9   7  14      201.32       52.14    399.98 o 
  -7   7  14      664.53      415.76    343.94 o 
  -5   7  14        3.37        0.29    317.82 o 
  -3   7  14     1085.90     1577.85    356.67 o 
  -1   7  14       76.87       65.35    321.60 o 
   1   7  14     2069.29     1200.59    330.14 o 
   3   7  14      320.60      528.15    347.29 o 
   5   7  14      255.05      345.33    329.74 o 
   7   7  14       90.95      107.69    403.12 o 
 -14   8  14     8485.34     7308.55    736.47 o 
 -12   8  14     1923.34     1565.30    480.61 o 
 -10   8  14     5503.72     5644.26    873.89 o 
  -8   8  14      141.10      332.80    499.87 o 
  -6   8  14     4215.56     4184.51    696.42 o 
  -4   8  14      368.73      443.15    417.11 o 
  -2   8  14     6473.11     4389.10    806.23 o 
   0   8  14     2488.21     2434.01    468.51 o 
 -31   1  15      793.35     1483.21    453.42 o 
 -29   1  15     2677.47     3201.27    543.75 o 
 -27   1  15     2684.40     2370.29    610.34 o 
 -25   1  15    14492.83    14976.40   1168.86 o 
 -23   1  15     7731.14     7704.06    464.17 o 
 -21   1  15    19852.33    20636.32    820.21 o 
 -19   1  15    17038.52    15897.50    545.27 o 
 -17   1  15    31264.37    28867.24    535.89 o 
 -15   1  15     7326.31     5230.53    229.96 o 
 -13   1  15    29046.13    26106.74    422.39 o 
 -11   1  15     8636.24     8236.50    212.14 o 
  -9   1  15    43303.33    45761.04   1220.34 o 
  -7   1  15     9398.89    10089.66    237.24 o 
  -5   1  15    65651.41    67786.72   1658.29 o 
  -3   1  15    16193.08    15320.40    240.86 o 
  -1   1  15    36658.53    37141.63   1529.37 o 
   1   1  15     3153.60     2307.78    255.74 o 
   3   1  15    27010.11    22152.00   1035.42 o 
   5   1  15     2284.52     1544.42    291.46 o 
   7   1  15    21011.35    18679.59    715.90 o 
   9   1  15    11170.71    10793.62    680.12 o 
  11   1  15    19479.91    20288.76   1252.45 o 
  13   1  15     4448.47     3499.26    390.36 o 
  15   1  15     8743.52     7940.45    811.19 o 
 -30   2  15     2170.84     2272.24    458.02 o 
 -28   2  15      966.22      841.43    489.07 o 
 -26   2  15     2737.23     2893.18    758.41 o 
 -24   2  15     1953.76      794.37    386.86 o 
 -22   2  15     4164.16     4640.67    555.36 o 
 -20   2  15     2687.50     2516.80    243.46 o 
 -18   2  15      679.45      540.09    131.78 o 
 -16   2  15    10634.95    10266.08    274.27 o 
 -14   2  15     3445.44     3424.13    153.38 o 
 -12   2  15     1890.48     1520.26    128.14 o 
 -10   2  15    11158.39    10434.04    268.84 o 
  -8   2  15     2741.42     3387.82    146.92 o 
  -6   2  15      845.67      466.73     94.27 o 
  -4   2  15     5570.99     5368.94    154.53 o 
  -2   2  15     1050.87     1021.16    164.69 o 
   0   2  15     8075.25     7833.38    250.89 o 
   2   2  15      125.21      152.61     84.69 o 
   4   2  15     1346.01     1245.75    111.95 o 
   6   2  15     2326.50     2755.75    223.13 o 
   8   2  15     2635.09     2388.84    181.71 o 
  10   2  15     2110.95     2498.54    207.45 o 
  12   2  15      376.77      547.94    182.50 o 
  14   2  15      470.58      206.87    330.14 o 
  16   2  15      591.60        0.00    364.86 o 
 -29   3  15      855.66      952.34    436.96 o 
 -27   3  15    11631.14    11855.27    848.02 o 
 -25   3  15     3686.68     3783.44    327.62 o 
 -23   3  15    18712.08    20594.98    722.96 o 
 -21   3  15     5995.54     6288.04    524.38 o 
 -19   3  15    24253.71    26603.15    805.13 o 
 -17   3  15     8079.76     8075.80    279.46 o 
 -15   3  15    29042.23    28521.57    699.93 o 
 -13   3  15     2879.33     2145.98    161.29 o 
 -11   3  15    17881.19    18392.20    878.40 o 
  -9   3  15     5202.73     5979.40    214.61 o 
  -7   3  15    34873.58    39013.36    797.28 o 
  -5   3  15    11380.54    11845.73    317.01 o 
  -3   3  15    35002.14    37542.96    677.93 o 
  -1   3  15     7331.66     7061.07    293.43 o 
   1   3  15    26293.90    26732.90    500.29 o 
   3   3  15     6998.90     5947.67    311.31 o 
   5   3  15    29219.68    29160.90   1233.49 o 
   7   3  15     4136.11     3746.26    439.81 o 
   9   3  15    22258.89    25484.47    683.61 o 
  11   3  15     5517.91     4942.95    544.10 o 
 -28   4  15        2.04      176.64    361.26 o 
 -26   4  15      138.37      231.49    348.75 o 
 -24   4  15      183.79      198.52    222.50 o 
 -22   4  15      866.06      462.08    206.36 o 
 -20   4  15      408.90       67.14    237.34 o 
 -18   4  15     1821.14     1763.23    238.16 o 
 -16   4  15     2666.17     2385.17    197.23 o 
 -14   4  15       69.37      113.78    153.95 o 
 -12   4  15     3204.51     3295.51    240.22 o 
 -10   4  15      344.06      233.59    132.85 o 
  -8   4  15     1445.52     1376.77    156.39 o 
  -6   4  15       87.47        1.79     98.67 o 
  -4   4  15      152.97      162.36    139.88 o 
  -2   4  15      437.32      251.91    115.85 o 
   0   4  15        2.03       63.27    109.83 o 
   2   4  15      258.19      142.45    113.88 o 
   4   4  15      884.03      940.48    174.53 o 
   6   4  15      281.83      209.93    143.88 o 
   8   4  15      264.70       14.80    173.46 o 
  10   4  15       49.02      424.37    392.49 o 
  12   4  15       24.54        2.13    383.99 o 
 -25   5  15     2559.45     3103.78    839.53 o 
 -23   5  15     6315.01     6939.73    630.63 o 
 -21   5  15     4794.72     4450.36    397.13 o 
 -19   5  15    15442.94    16910.09    707.79 o 
 -17   5  15     5376.76     5651.46    506.77 o 
 -15   5  15    27792.33    31460.17   1257.14 o 
 -13   5  15    14482.64    14000.73    612.82 o 
 -11   5  15    14951.75    15498.44    489.48 o 
  -9   5  15    13183.63    12594.69    484.90 o 
  -7   5  15    24749.63    24248.14    657.07 o 
  -5   5  15    11843.72     9600.49    459.92 o 
  -3   5  15    24483.85    24541.76    590.11 o 
  -1   5  15     9041.93     8474.34    322.81 o 
   1   5  15    11976.48    13260.07    702.72 o 
   3   5  15    12045.85    12257.04    735.11 o 
   5   5  15    13816.20    14696.70   1139.21 o 
   7   5  15     2635.27     2567.80    312.96 o 
   9   5  15     7001.72     8408.04    838.82 o 
  11   5  15     1922.61     2495.92    558.98 o 
 -24   6  15      336.48      791.33    618.67 o 
 -22   6  15      466.47      277.88    342.37 o 
 -20   6  15      899.26      528.68    352.38 o 
 -18   6  15     2612.94     3013.42    579.52 o 
 -16   6  15      906.93        9.86    393.38 o 
 -14   6  15      668.61      270.05    258.98 o 
 -12   6  15     1507.82     1922.71    412.53 o 
 -10   6  15     1010.44      546.34    278.13 o 
  -8   6  15      496.27      534.89    315.97 o 
  -6   6  15     2964.93     2130.86    281.02 o 
  -4   6  15      457.72      566.06    417.99 o 
  -2   6  15     5031.93     4890.52    575.27 o 
   0   6  15      152.86      443.81    308.18 o 
   2   6  15     2551.34     2755.37    356.79 o 
   4   6  15      383.78      407.87    325.18 o 
   6   6  15      233.42      416.88    314.65 o 
   8   6  15      467.22        0.00    495.92 o 
 -19   7  15      830.23     1103.69    588.09 o 
 -17   7  15     7272.13     8064.36    665.77 o 
 -15   7  15     2131.32     2116.92    474.55 o 
 -13   7  15     8790.58    10609.73    777.44 o 
 -11   7  15     1658.19     1875.39    390.10 o 
  -9   7  15     7996.44     7918.62   1385.05 o 
  -7   7  15      129.43      548.85    411.28 o 
  -5   7  15     6704.52     6599.34    815.44 o 
  -3   7  15      488.61       27.15    313.67 o 
  -1   7  15     8985.35     8644.97   1036.13 o 
   1   7  15     1638.01     1572.58    384.46 o 
   3   7  15    14264.33    15406.08   1099.53 o 
   5   7  15     2687.94     2450.57    704.92 o 
 -14   8  15       23.00        2.83    568.90 o 
 -12   8  15       26.12      231.11    551.53 o 
 -10   8  15       18.17      154.15    445.81 o 
  -8   8  15       21.92        5.96    416.56 o 
  -6   8  15      159.46        9.92    401.29 o 
  -4   8  15       54.17      279.03    503.96 o 
  -2   8  15      302.26      652.11    607.51 o 
 -32   0  16     9452.86     9647.14   1171.80 o 
 -30   0  16     2374.31     3054.89    620.61 o 
 -28   0  16     9803.30     9815.05   1144.88 o 
 -26   0  16     4968.82     3611.04    556.85 o 
 -24   0  16    23497.03    28456.13   1694.64 o 
 -22   0  16     7597.53     7744.21    729.01 o 
 -20   0  16    26708.72    30948.04   1530.63 o 
 -18   0  16     7040.91     9421.45    370.12 o 
 -16   0  16    29604.51    32930.75    942.15 o 
 -14   0  16     1450.29     2523.19    217.31 o 
 -12   0  16    18513.05    15000.98    493.63 o 
 -10   0  16     1404.10      844.78    132.19 o 
  -8   0  16    65950.49    67031.46   1502.30 o 
  -6   0  16     7276.62     6668.35    268.61 o 
  -4   0  16    70590.38    74295.53   3068.77 o 
  -2   0  16    12731.93    11561.41    746.01 o 
   0   0  16    71108.15    69787.16   2625.56 o 
   2   0  16     1521.54     1397.80    397.45 o 
   4   0  16    42014.36    40923.66   1652.84 o 
   6   0  16     6583.64     6663.80    631.95 o 
   8   0  16    27052.53    28074.27   1376.54 o 
  12   0  16    35016.55    33746.22   1841.30 o 
  14   0  16     4454.74     4413.02    663.83 o 
 -31   1  16      786.42      712.50    393.90 o 
 -29   1  16       39.49      215.93    365.99 o 
 -27   1  16     1551.35     1910.58    464.39 o 
 -25   1  16      233.66       67.59    244.61 o 
 -23   1  16     1406.71      694.48    229.23 o 
 -21   1  16      244.56      200.55    123.10 o 
 -19   1  16    12750.36    11740.72    348.59 o 
 -17   1  16       74.17       64.83    130.01 o 
 -15   1  16     2789.59     2528.54    162.97 o 
 -13   1  16     1260.26     1350.74    126.15 o 
 -11   1  16      287.22       74.01     85.15 o 
  -9   1  16     2456.64     2837.21    140.53 o 
  -7   1  16     1166.80     1090.46    138.34 o 
  -5   1  16    11667.76    11140.28    344.90 o 
  -3   1  16     2096.72     2155.37     72.63 o 
  -1   1  16     1916.11     1188.80    299.68 o 
   1   1  16       16.93       20.55    318.10 o 
   3   1  16     1047.56      581.11    275.95 o 
   5   1  16       17.68       15.93    172.07 o 
   7   1  16      297.26       94.91    201.19 o 
   9   1  16      775.99      499.94    228.16 o 
  11   1  16       96.18      393.89    248.69 o 
  13   1  16     1325.61     1438.89    510.80 o 
 -30   2  16     4191.09     3975.60    910.38 o 
 -28   2  16      768.09      667.40    669.85 o 
 -26   2  16     6225.80     5580.47    553.91 o 
 -24   2  16     9523.78     8513.83    584.58 o 
 -22   2  16    11638.47    12840.15    615.58 o 
 -20   2  16    18964.55    20799.92    477.11 o 
 -18   2  16    38504.39    42678.14    871.68 o 
 -16   2  16    11303.36    12533.02    335.69 o 
 -14   2  16    22804.70    21532.76    477.69 o 
 -12   2  16    26152.32    24692.53    476.90 o 
 -10   2  16    22308.75    23997.06    838.21 o 
  -8   2  16    35343.38    41371.88   1446.85 o 
  -6   2  16    53892.41    60566.13   1435.63 o 
  -4   2  16    34958.05    38688.08   1131.89 o 
  -2   2  16    32531.21    37072.90   1009.96 o 
   0   2  16    20213.63    21822.71   1281.90 o 
   2   2  16    12942.94    13926.17    567.11 o 
   4   2  16     4565.63     5204.98    276.99 o 
   6   2  16    12517.80    12993.70    977.49 o 
   8   2  16     3527.10     3300.82    162.18 o 
  10   2  16     8604.01     7870.57    720.51 o 
  12   2  16     5669.54     3675.51    662.41 o 
  14   2  16     8413.40     6259.98    767.97 o 
 -29   3  16      810.19     1527.97    665.60 o 
 -27   3  16       19.45      250.00    331.57 o 
 -25   3  16     4344.36     4237.94    345.97 o 
 -23   3  16      353.89      242.33    239.47 o 
 -21   3  16     1646.53     1592.87    274.63 o 
 -19   3  16     3025.75     2454.93    281.35 o 
 -17   3  16     1579.54     1562.48    170.71 o 
 -15   3  16     5616.49     6403.17    235.14 o 
 -13   3  16     1309.74     1091.53    143.59 o 
 -11   3  16     5797.52     5633.30    391.54 o 
  -9   3  16     2793.99     2879.25    223.67 o 
  -7   3  16      993.32      898.31    129.84 o 
  -5   3  16      406.65      160.36     91.89 o 
  -3   3  16     7834.45     6996.75    232.48 o 
  -1   3  16     2550.43     2662.75    130.11 o 
   1   3  16    11017.11    12960.26    357.74 o 
   3   3  16      108.96       78.32     72.66 o 
   5   3  16     1878.61     1764.87    150.01 o 
   7   3  16     1199.58      991.50    153.38 o 
   9   3  16      117.65        0.71    262.13 o 
 -28   4  16     1771.47     1569.60    470.15 o 
 -26   4  16    12311.63    13545.05    950.86 o 
 -24   4  16     2597.24     2746.78    530.50 o 
 -22   4  16    10468.19    12126.26    556.61 o 
 -20   4  16     1757.72     2328.22    377.51 o 
 -18   4  16    24184.73    29060.56    872.56 o 
 -16   4  16     7178.44     8329.77    328.94 o 
 -14   4  16     6545.13     7152.14    311.62 o 
 -12   4  16      665.50      463.48    152.69 o 
 -10   4  16    14172.63    14824.77    599.73 o 
  -8   4  16     3037.06     3337.09    233.56 o 
  -6   4  16    21284.82    25544.91    625.45 o 
  -4   4  16     4706.72     4928.70    191.43 o 
  -2   4  16    21381.90    25364.01    757.73 o 
   0   4  16     6547.15     6716.82    295.70 o 
   2   4  16    25057.22    27669.74    623.13 o 
   4   4  16     5306.18     4488.71    323.90 o 
   6   4  16    17698.91    19743.57    632.58 o 
   8   4  16     3230.87     4631.22    495.22 o 
  10   4  16    16764.46    20308.80   1295.78 o 
 -25   5  16      745.42      549.59    579.52 o 
 -23   5  16     1088.39      868.45    329.84 o 
 -21   5  16     3910.26     3896.52    439.17 o 
 -19   5  16      401.45      492.98    242.25 o 
 -17   5  16     5785.15     7703.03    836.69 o 
 -15   5  16     1051.95      468.03    307.12 o 
 -13   5  16     3086.35     2432.44    264.91 o 
 -11   5  16     6096.91     6795.58    347.93 o 
  -9   5  16      405.10      196.20    152.61 o 
  -7   5  16     6042.57     4921.29    324.35 o 
  -5   5  16       92.17      173.29    176.77 o 
  -3   5  16     1815.48     1588.24    208.44 o 
  -1   5  16     2526.23     2491.97    259.33 o 
   1   5  16      994.23      583.07    178.83 o 
   3   5  16      510.13      399.60    224.44 o 
   5   5  16     1499.71     1950.91    471.48 o 
   7   5  16      290.09     1061.99    439.25 o 
   9   5  16     1199.04      969.18    467.59 o 
 -24   6  16     2167.12     1856.48    613.53 o 
 -22   6  16     2071.11     2277.78    336.49 o 
 -20   6  16     4077.05     4082.78    588.58 o 
 -18   6  16     6711.90     7077.25    654.54 o 
 -16   6  16     9900.39    13285.42    794.10 o 
 -14   6  16    10330.43    11802.22    728.58 o 
 -12   6  16    11763.51    14954.06    847.81 o 
 -10   6  16     8755.91    10852.92   1058.80 o 
  -8   6  16    11835.13    15905.19    799.03 o 
  -6   6  16     4464.90     5866.53    811.54 o 
  -4   6  16     8357.25     8858.87   1479.27 o 
  -2   6  16     2701.96     2692.93    403.47 o 
   0   6  16     7285.06     7088.05    514.18 o 
   2   6  16     4523.43     3802.10   1178.53 o 
   4   6  16     6179.71     6081.25    477.30 o 
   6   6  16     3101.86     2233.78    492.38 o 
   8   6  16     3536.35     2589.43    634.78 o 
 -19   7  16       50.74      193.04    433.49 o 
 -17   7  16      321.75      526.91    566.58 o 
 -15   7  16        2.14      402.28    501.58 o 
 -13   7  16      251.68      642.79    784.98 o 
 -11   7  16       33.67        0.71    349.21 o 
  -9   7  16      491.55      353.46    446.45 o 
  -7   7  16       34.91      247.83    392.77 o 
  -5   7  16      499.72      357.90    335.92 o 
  -3   7  16       17.71        3.89    375.93 o 
  -1   7  16      904.76      899.36    341.12 o 
   1   7  16       11.09      135.00    336.70 o 
   3   7  16      401.82        6.38    557.56 o 
 -12   8  16     8719.48     8658.13   1202.26 o 
 -10   8  16     1621.13     1442.62    606.44 o 
  -8   8  16     5579.56     4225.67    575.92 o 
  -6   8  16      304.90      554.08    677.64 o 
  -4   8  16     3447.69     3697.94    535.91 o 
 -31   1  17     5192.00     4719.75    601.84 o 
 -29   1  17     1727.40     2066.93    468.14 o 
 -27   1  17     8095.81     8172.27    648.87 o 
 -25   1  17     6193.16     5679.25    518.47 o 
 -23   1  17    19629.88    18443.48    724.38 o 
 -21   1  17    13557.09    12336.18    398.53 o 
 -19   1  17    30939.89    32077.82    726.40 o 
 -17   1  17    13442.71    14693.77    363.28 o 
 -15   1  17    25103.23    26955.06    607.45 o 
 -13   1  17     3512.98     3352.29    142.98 o 
 -11   1  17    36555.88    39259.51    765.42 o 
  -9   1  17    13641.85    15086.40    382.71 o 
  -7   1  17    39785.84    43813.38    943.69 o 
  -5   1  17    12536.43    13714.09    452.76 o 
  -3   1  17    44133.29    45919.27   2279.43 o 
  -1   1  17    12398.67     9624.41    513.19 o 
   1   1  17    29668.32    27490.49   1275.94 o 
   3   1  17     6735.98     6235.20    415.12 o 
   5   1  17    13954.08    13846.41    638.77 o 
   7   1  17     4446.31     4148.03    938.71 o 
   9   1  17    12881.90    13501.63    730.53 o 
  11   1  17     4463.67     3878.77    430.72 o 
  13   1  17    11855.66    10058.76    935.88 o 
 -30   2  17     1881.38     1755.04    617.43 o 
 -28   2  17     2303.55     2055.81    409.14 o 
 -26   2  17      217.91      138.89    335.07 o 
 -24   2  17     5406.65     4291.66    621.98 o 
 -22   2  17     1829.55     1880.60    254.17 o 
 -20   2  17     2136.95     1973.57    185.30 o 
 -18   2  17     3338.62     3330.18    209.09 o 
 -16   2  17     3973.80     3169.81    201.69 o 
 -14   2  17     9346.77     9761.03    290.31 o 
 -12   2  17     1889.43     1846.71    134.75 o 
 -10   2  17     1534.39      900.29    111.12 o 
  -8   2  17    14111.20    14645.13    562.71 o 
  -6   2  17      978.37      722.79     81.33 o 
  -4   2  17     3483.33     3951.46    161.43 o 
  -2   2  17     5464.02     4412.58    148.73 o 
   0   2  17      688.05      639.05    214.58 o 
   2   2  17     2654.82     3152.85    417.92 o 
   4   2  17     2634.49     3045.51    131.71 o 
   6   2  17     2357.00     2688.37    270.68 o 
   8   2  17     3347.32     3216.62    482.30 o 
  10   2  17       18.60        0.71    296.85 o 
  12   2  17      589.62      365.57    541.27 o 
  14   2  17      412.90      374.78    592.98 o 
 -29   3  17     7513.46     8195.78    840.24 o 
 -27   3  17     1627.95     1871.63    776.12 o 
 -25   3  17    10237.54    11500.69    749.89 o 
 -23   3  17     3532.39     2600.00    295.22 o 
 -21   3  17    16795.64    17028.79    652.92 o 
 -19   3  17     6747.68     6317.97    395.52 o 
 -17   3  17    17244.58    19533.90    525.42 o 
 -15   3  17     7033.15     7289.85    261.01 o 
 -13   3  17     8428.90     7796.04    295.44 o 
 -11   3  17     4111.91     3282.24    194.40 o 
  -9   3  17    26515.71    25985.96    731.23 o 
  -7   3  17     5481.70     5001.88    342.95 o 
  -5   3  17    18722.80    19875.28    412.15 o 
  -3   3  17    15174.02    15481.99    545.88 o 
  -1   3  17    29135.73    33106.49   1063.83 o 
   1   3  17     6413.77     7588.00    239.07 o 
   3   3  17    22458.22    24875.10   1132.03 o 
   5   3  17     3361.33     4320.29    247.06 o 
   7   3  17    17629.97    19061.91    991.14 o 
  13   3  17     2244.08     1348.91    665.25 o 
 -28   4  17       76.47      106.97    529.33 o 
 -26   4  17      458.27      362.49    425.95 o 
 -24   4  17      203.20       71.08    244.64 o 
 -22   4  17      333.29      316.58    224.80 o 
 -20   4  17      622.27      496.57    252.44 o 
 -18   4  17      392.52      211.34    197.35 o 
 -16   4  17      701.69      475.48    161.10 o 
 -14   4  17      564.80      335.71    184.47 o 
 -12   4  17     1173.28     1166.79    214.03 o 
 -10   4  17     5683.72     6044.94    249.67 o 
  -8   4  17     1726.39     1083.52    281.41 o 
  -6   4  17     3116.11     2395.61    170.55 o 
  -4   4  17      314.27      102.93    105.69 o 
  -2   4  17      105.09       95.47    112.11 o 
   0   4  17      659.86      720.71    160.06 o 
   2   4  17      577.52      461.23    120.07 o 
   4   4  17        1.12       56.61    129.39 o 
   6   4  17      328.18      600.07    296.85 o 
   8   4  17      443.59      693.59    359.90 o 
 -25   5  17     3930.96     3546.75    494.17 o 
 -23   5  17     2466.65     2379.51    331.85 o 
 -21   5  17     8530.94     8451.81    719.41 o 
 -19   5  17     2977.26     2529.61    355.27 o 
 -17   5  17    19648.95    21249.94   1053.28 o 
 -15   5  17     4141.48     4198.46    400.65 o 
 -13   5  17    10597.55    11449.98    685.92 o 
 -11   5  17    12556.12    11253.69    550.48 o 
  -9   5  17    15746.71    14150.37    577.56 o 
  -7   5  17     4010.22     3329.99    409.00 o 
  -5   5  17    13344.24    13313.34    579.19 o 
  -3   5  17     5813.93     5240.21    270.47 o 
  -1   5  17    13980.78    14546.01   1000.49 o 
   1   5  17     4402.56     4638.16    342.29 o 
   3   5  17     8488.27     9395.99   1842.36 o 
   5   5  17     2316.01     3492.01    517.89 o 
   7   5  17     8390.87     8991.10    859.37 o 
 -22   6  17      465.63      265.55    539.16 o 
 -20   6  17     1023.37     1151.02    532.79 o 
 -18   6  17      243.35       57.02    351.24 o 
 -16   6  17     2440.05     1927.02    665.96 o 
 -14   6  17      595.54      412.56    294.01 o 
 -12   6  17     1392.69     1910.15    414.20 o 
 -10   6  17      288.70      697.94    318.85 o 
  -8   6  17     1114.70      636.37    288.70 o 
  -6   6  17      615.55      372.58    259.36 o 
  -4   6  17     5676.40     6282.07    883.10 o 
  -2   6  17       11.27        3.22    242.97 o 
   0   6  17     2593.72     2545.36    333.81 o 
   2   6  17       38.09      291.35    293.63 o 
   4   6  17      533.74     1312.07    535.60 o 
 -19   7  17     3460.04     3559.35    586.20 o 
 -17   7  17      199.69        2.25    434.60 o 
 -15   7  17     6846.10     5726.54    639.22 o 
 -13   7  17      913.59      685.19    607.51 o 
 -11   7  17     9325.16     7675.89    641.33 o 
  -9   7  17     2212.55     1651.32    373.76 o 
  -7   7  17     7751.38     7790.58    631.95 o 
  -5   7  17      928.33      758.11    419.37 o 
  -3   7  17     8324.38     8750.79    657.60 o 
  -1   7  17      579.20      703.40    303.42 o 
   1   7  17    11028.54    11471.43   1114.41 o 
 -30   0  18     5327.30     5720.13    969.89 o 
 -28   0  18      175.26      528.51    619.91 o 
 -26   0  18     7053.96     7144.14    857.24 o 
 -24   0  18     2053.62     1547.28    437.83 o 
 -22   0  18    18577.08    20568.10   1268.15 o 
 -20   0  18     1905.91     1285.14    335.81 o 
 -18   0  18    26908.71    30115.71    809.64 o 
 -16   0  18     1428.10     2071.59    263.15 o 
 -14   0  18    23942.22    25775.70    616.86 o 
 -12   0  18      228.94      307.74    146.35 o 
 -10   0  18    20122.58    21707.43   1300.52 o 
  -8   0  18    10577.82    10629.88    394.90 o 
  -6   0  18    32186.96    36189.56    886.57 o 
  -4   0  18     3441.54     2980.50    417.99 o 
  -2   0  18    64946.24    62940.57   2532.76 o 
   0   0  18     5721.66     4337.92    524.26 o 
   2   0  18    24368.87    22585.09   1268.15 o 
   4   0  18     9272.83     7212.15    649.66 o 
   8   0  18     3127.78     2278.42    539.85 o 
  10   0  18    19806.91    21363.70   1512.57 o 
  12   0  18     3135.56     1882.39    555.44 o 
 -31   1  18       70.05      258.54    525.73 o 
 -29   1  18     1003.08      454.94    473.41 o 
 -27   1  18      283.13      342.01    285.02 o 
 -25   1  18     2436.07     2147.72    345.13 o 
 -23   1  18      255.72      481.52    273.24 o 
 -21   1  18      302.28      100.54    146.45 o 
 -19   1  18     1063.17      726.63    172.94 o 
 -17   1  18     4988.00     4604.90    193.51 o 
 -15   1  18     1646.84     1491.44    123.95 o 
 -13   1  18     1274.91     1813.94    115.28 o 
 -11   1  18     4074.33     3822.73    184.48 o 
  -9   1  18       33.67      101.51     79.21 o 
  -7   1  18    11904.22    12437.32    284.34 o 
  -5   1  18       30.77      163.65     51.69 o 
  -3   1  18     9035.71    11054.55    439.81 o 
  -1   1  18       24.66       12.34    228.34 o 
   1   1  18      666.86      833.86    464.75 o 
   3   1  18     1382.80      487.69    258.14 o 
   5   1  18      978.96      784.20    278.36 o 
   7   1  18      660.67      522.13    277.81 o 
   9   1  18      114.63        4.25    311.09 o 
  11   1  18     1293.53      983.94    326.17 o 
 -30   2  18      834.03      499.59    391.17 o 
 -28   2  18     2624.50     2979.52    552.56 o 
 -26   2  18     4050.71     4441.58    503.26 o 
 -24   2  18     5932.47     6386.57    402.00 o 
 -22   2  18    11408.75    11754.47    603.63 o 
 -20   2  18    23823.46    25720.96    809.83 o 
 -18   2  18    16148.30    17673.40    608.11 o 
 -16   2  18    22506.15    26059.27    514.82 o 
 -14   2  18    16638.14    19309.39    568.26 o 
 -12   2  18     9849.04     9670.19    250.29 o 
 -10   2  18    25216.52    23425.12    818.33 o 
  -8   2  18    10815.14    10313.91    480.61 o 
  -6   2  18     6197.05     6271.52    208.90 o 
  -4   2  18    18303.90    19498.85    512.00 o 
  -2   2  18    13880.92    14639.21    633.32 o 
   0   2  18    12647.45    12899.32    809.96 o 
   2   2  18     3860.78     3867.59    322.29 o 
   4   2  18     7037.90     5883.87    956.07 o 
   6   2  18     3916.14     3232.29    411.04 o 
  10   2  18     4678.27     3778.23    682.25 o 
  12   2  18     7564.19     6535.57    753.10 o 
 -29   3  18       24.72      193.08    511.69 o 
 -27   3  18     2330.46     1589.27    525.06 o 
 -25   3  18      161.93      316.47    320.23 o 
 -23   3  18     3824.13     4367.71    349.00 o 
 -21   3  18      253.83      178.50    222.21 o 
 -19   3  18     1192.32     1563.03    229.31 o 
 -17   3  18     1333.33      782.81    174.30 o 
 -15   3  18     1641.96     1312.94    148.17 o 
 -13   3  18    11939.88    12705.90    351.80 o 
 -11   3  18       20.04       28.50    104.85 o 
  -9   3  18     1588.60     1787.45    151.97 o 
  -7   3  18      508.04      139.61    101.51 o 
  -5   3  18     1498.44     1715.69    117.65 o 
  -3   3  18        6.34       50.66     85.84 o 
  -1   3  18     5412.83     5037.45    229.16 o 
   1   3  18       26.66       34.13     58.13 o 
   3   3  18     5385.47     5860.81    288.05 o 
   5   3  18       72.63        5.67    202.62 o 
  11   3  18       15.15        0.00    613.53 o 
 -28   4  18     5100.08     5311.24    682.01 o 
 -26   4  18      620.80      441.10    399.45 o 
 -24   4  18    10884.13    10941.45    740.43 o 
 -22   4  18     1454.65     1449.64    309.59 o 
 -20   4  18    11291.51    12640.59    781.71 o 
 -18   4  18     3861.56     3730.34    332.55 o 
 -16   4  18    10719.79    13384.35    695.01 o 
 -14   4  18     9406.12    12568.54    650.16 o 
 -12   4  18    23917.22    29992.53    786.06 o 
 -10   4  18     1587.29     1477.69    193.11 o 
  -8   4  18    16677.69    17412.77    493.02 o 
  -6   4  18     4764.22     4140.76    224.48 o 
  -4   4  18    17945.07    19780.02    610.20 o 
  -2   4  18    11350.95    10120.76    612.52 o 
   0   4  18    26987.37    28837.55    909.58 o 
   2   4  18     4539.42     4499.13    433.74 o 
   4   4  18    23295.86    27839.77   1335.45 o 
   6   4  18     4502.48     3965.27    498.76 o 
 -25   5  18      323.15       90.32    524.49 o 
 -23   5  18      852.39     1044.45    427.78 o 
 -21   5  18      752.15      963.51    482.09 o 
 -19   5  18     3368.62     2359.16    532.86 o 
 -17   5  18      156.17      310.02    293.57 o 
 -15   5  18     6661.33     7036.52    567.83 o 
 -13   5  18      555.93      986.78    354.26 o 
 -11   5  18      651.69       12.99    228.47 o 
  -9   5  18     6642.22     7694.32    387.76 o 
  -7   5  18       17.82        4.17    253.96 o 
  -5   5  18     5414.88     5042.82    269.60 o 
  -3   5  18      780.92      530.63    290.82 o 
  -1   5  18      783.65      355.97    276.30 o 
   1   5  18     1785.17     1576.14    628.05 o 
   3   5  18       58.17      263.55    362.02 o 
   5   5  18      993.51      364.86    388.95 o 
 -22   6  18     4358.05     5045.70    509.85 o 
 -20   6  18     3312.31     3414.72    419.58 o 
 -18   6  18     5700.99     6976.49    620.45 o 
 -16   6  18     6033.36     5406.01    522.03 o 
 -14   6  18    10587.13    11632.96    988.31 o 
 -12   6  18     8716.28     8237.08    623.89 o 
 -10   6  18    11954.29    11958.22    694.83 o 
  -8   6  18     3792.22     3538.87    439.48 o 
  -6   6  18     5551.88     5312.94    424.97 o 
  -4   6  18     3462.89     3379.15   1272.05 o 
  -2   6  18     5337.23     5764.31    455.99 o 
   0   6  18     3495.08     3102.76    396.48 o 
   2   6  18     4325.94     4958.53    692.88 o 
   4   6  18     3522.57     2544.80    524.26 o 
 -17   7  18       15.19        2.39    536.92 o 
 -15   7  18     1655.73     2107.10    576.49 o 
 -13   7  18       47.50        0.71    400.99 o 
 -11   7  18      821.82      841.52    396.37 o 
  -9   7  18       95.27      192.78    356.03 o 
  -7   7  18      201.38      252.08    351.90 o 
  -5   7  18        2.99      141.67    417.35 o 
  -3   7  18      586.22      622.03    619.91 o 
  -1   7  18       18.15        4.25    412.33 o 
 -31   1  19     1228.87     1347.67    559.33 o 
 -29   1  19     7657.36     8239.91    749.12 o 
 -27   1  19     1720.65     1342.81    900.81 o 
 -25   1  19     9666.17     8658.01    629.60 o 
 -23   1  19     7101.83     7233.65    420.84 o 
 -21   1  19    24008.15    24976.81    585.56 o 
 -19   1  19     7118.28     6423.16    262.38 o 
 -17   1  19    26247.06    28212.36    588.35 o 
 -15   1  19     4272.35     4527.38    226.99 o 
 -13   1  19    18631.06    20519.82    413.48 o 
 -11   1  19     4386.40     4099.88    163.18 o 
  -9   1  19    24419.29    24000.56    779.14 o 
  -7   1  19    12455.61    12451.29    434.96 o 
  -5   1  19    42164.63    49424.20    807.56 o 
  -3   1  19    17849.94    18846.38    699.21 o 
  -1   1  19    25938.80    25593.20    986.70 o 
   1   1  19     8299.19     7538.30    466.28 o 
   3   1  19     9219.77     8849.83    529.21 o 
   5   1  19     3406.86     3391.69   1352.81 o 
   7   1  19    12010.13    11697.61    692.33 o 
   9   1  19     2836.21     2166.35    383.71 o 
  11   1  19     7752.73     6451.25    555.97 o 
 -30   2  19      305.09       80.15    366.47 o 
 -28   2  19     1864.23     1343.31    373.54 o 
 -26   2  19      740.08      622.31    393.20 o 
 -24   2  19      539.95      364.91    238.34 o 
 -22   2  19     3148.38     2220.09    213.04 o 
 -20   2  19     1887.77     2059.73    211.08 o 
 -18   2  19     1418.97      684.27    143.19 o 
 -16   2  19     6663.54     6398.94    242.44 o 
 -14   2  19      155.05      111.83    111.63 o 
 -12   2  19     6728.57     6927.62    301.78 o 
 -10   2  19      879.97      949.44    122.54 o 
  -8   2  19    10639.99     9469.71    411.43 o 
  -6   2  19     3773.62     3476.27    175.92 o 
  -4   2  19     1061.37     1169.09    109.24 o 
  -2   2  19     1485.41     1487.92    319.25 o 
   0   2  19     5073.23     5391.16    369.49 o 
   2   2  19     1178.23      347.98    260.25 o 
   4   2  19     4200.43     4570.01    438.26 o 
   6   2  19     1257.24      656.64    355.15 o 
   8   2  19      484.88        0.00    524.26 o 
  10   2  19      619.88      368.40    385.40 o 
  12   2  19      373.42      712.01    612.11 o 
 -29   3  19     1180.58      855.66    457.76 o 
 -27   3  19     5785.45     5324.31    458.16 o 
 -25   3  19     1525.93     1339.23    367.59 o 
 -23   3  19    15346.09    17435.41    821.77 o 
 -21   3  19     3247.35     2691.27    335.64 o 
 -19   3  19     8679.49     9496.17    391.92 o 
 -17   3  19     7928.62     7645.38    354.74 o 
 -15   3  19    16018.36    19461.95    509.67 o 
 -13   3  19     5997.36     7229.11    268.09 o 
 -11   3  19    20123.28    23323.29    827.67 o 
  -9   3  19     3547.60     3178.67    156.70 o 
  -7   3  19    18276.70    20599.91    515.18 o 
  -5   3  19    12976.14    11648.86    285.88 o 
  -3   3  19    23872.27    26839.49   1060.65 o 
  -1   3  19     7490.39     7387.40    462.32 o 
   1   3  19    21475.39    26359.80    817.11 o 
   3   3  19     3430.88     3895.84    362.02 o 
   9   3  19     9900.78     8474.63    916.75 o 
  11   3  19     2619.52     2325.88    632.66 o 
 -28   4  19      151.45      183.35    459.67 o 
 -26   4  19      546.53      402.16    293.35 o 
 -24   4  19      172.65       95.61    239.96 o 
 -22   4  19       44.14       12.40    261.50 o 
 -20   4  19      246.62      157.93    241.29 o 
 -18   4  19      252.86      365.44    211.34 o 
 -16   4  19      504.05      516.08    216.43 o 
 -14   4  19     2544.56     2799.07    233.80 o 
 -12   4  19      474.30      269.02    167.44 o 
 -10   4  19      111.51      236.54    148.90 o 
  -8   4  19     1077.01     1308.02    246.03 o 
  -6   4  19      227.47      197.59    138.32 o 
  -4   4  19     1062.06      946.70    226.50 o 
  -2   4  19       53.03       32.04    117.02 o 
   0   4  19        6.09       55.05    131.90 o 
   2   4  19     1137.24     1232.73    303.22 o 
   4   4  19       84.34       65.89    245.13 o 
 -25   5  19     3771.83     3680.84    582.84 o 
 -23   5  19     7173.36     7557.44    557.46 o 
 -21   5  19     1711.75     1367.13    334.64 o 
 -19   5  19     6670.16     6306.09    595.91 o 
 -17   5  19     3973.55     3617.98    351.75 o 
 -15   5  19    13220.34    14567.08   1691.46 o 
 -13   5  19     8629.66    10356.60    630.53 o 
 -11   5  19     8050.46    10359.54    834.92 o 
  -9   5  19     5120.36     5071.33    376.57 o 
  -7   5  19     9583.86     9389.14    510.17 o 
  -5   5  19     1663.50     1979.46    289.17 o 
  -3   5  19     7876.72     8111.45   1155.15 o 
  -1   5  19     1893.09     1945.73    322.35 o 
   1   5  19     5873.81     8099.15    685.08 o 
   3   5  19     1987.61     2651.78    483.88 o 
 -22   6  19       42.57      267.95    329.45 o 
 -20   6  19     1013.68      473.09    350.07 o 
 -18   6  19     2281.59     1537.72    420.23 o 
 -16   6  19      191.21      516.94    328.33 o 
 -14   6  19     5275.94     6596.41    938.01 o 
 -12   6  19       51.52      221.64    307.64 o 
 -10   6  19      914.10      963.42    351.75 o 
  -8   6  19      930.32      672.77    356.32 o 
  -6   6  19     1603.38     1908.45    367.61 o 
  -4   6  19      650.98      708.70    446.69 o 
  -2   6  19     1583.09     1334.48    333.13 o 
   0   6  19      162.57        6.38    334.39 o 
   2   6  19     1264.63      959.97    502.30 o 
 -17   7  19     4221.29     3719.55    551.54 o 
 -15   7  19      502.24      439.08    508.61 o 
 -13   7  19     6796.78     6692.02    666.26 o 
 -11   7  19     2567.86     1741.99    509.30 o 
  -9   7  19     5200.72     4777.09   1352.46 o 
  -7   7  19     2490.17     2339.79    460.04 o 
  -5   7  19     8116.12     8792.03    991.14 o 
  -3   7  19      713.91      436.41    475.38 o 
 -30   0  20     1653.48     1513.28    600.07 o 
 -28   0  20     6194.04     5215.71    835.28 o 
 -26   0  20      301.39      584.48    452.00 o 
 -24   0  20    11143.39    11637.21   1024.44 o 
 -22   0  20     5037.09     3295.77    571.73 o 
 -20   0  20    25240.84    23034.72    999.73 o 
 -18   0  20     3845.09     3011.08    293.59 o 
 -16   0  20    35502.30    35957.76   1387.39 o 
 -14   0  20     4314.77     5107.28    275.35 o 
 -12   0  20    12355.89    15170.85    722.68 o 
 -10   0  20     2525.14     3536.71    188.03 o 
  -8   0  20    18290.81    21597.07    645.97 o 
  -6   0  20    14427.42    17190.45    533.76 o 
  -4   0  20    66530.95    73187.07   2982.63 o 
  -2   0  20    20020.03    19224.85   1104.49 o 
   0   0  20    26592.27    27448.69   1411.26 o 
   2   0  20    20866.57    20845.11   1408.42 o 
   4   0  20    16273.27    17462.91   1028.69 o 
   6   0  20     3296.48     2180.65    593.69 o 
   8   0  20    10429.28    10203.29    969.89 o 
  10   0  20     1386.30      587.32    573.15 o 
 -31   1  20     1918.62     1714.55    523.13 o 
 -29   1  20       29.29        5.26    392.52 o 
 -27   1  20     1456.31     1585.19    552.96 o 
 -25   1  20      214.22      253.59    320.58 o 
 -23   1  20      643.97      685.47    251.89 o 
 -21   1  20     1069.71     1110.42    238.34 o 
 -19   1  20      786.21      855.15    191.39 o 
 -17   1  20     5394.76     4861.32    289.27 o 
 -15   1  20     2267.52     1935.69    162.53 o 
 -13   1  20     5005.49     4606.61    217.44 o 
 -11   1  20      429.74      704.74    127.15 o 
  -9   1  20     2713.04     2319.03    144.99 o 
  -7   1  20      278.09      514.37    103.23 o 
  -5   1  20     6941.23     6614.66    469.67 o 
  -3   1  20     1174.49      879.65    263.50 o 
  -1   1  20     5977.02     6504.37    466.05 o 
   1   1  20     2207.92     1228.75    307.47 o 
   3   1  20      815.59      811.81    324.87 o 
   5   1  20     1473.03      869.81    313.95 o 
   7   1  20      177.94      293.14    374.47 o 
   9   1  20     1383.71      565.42    338.42 o 
  11   1  20      403.12      414.45    600.07 o 
 -30   2  20     3206.68     4379.47    673.50 o 
 -28   2  20     4266.34     5186.15    638.85 o 
 -26   2  20     4756.81     5266.09    413.84 o 
 -24   2  20     8062.92     8246.25    465.40 o 
 -22   2  20    11998.43    12510.81    600.00 o 
 -20   2  20    17045.97    18474.55    666.93 o 
 -18   2  20    16652.57    15879.96    493.63 o 
 -16   2  20    25681.60    27691.02   1053.90 o 
 -14   2  20    11337.02    14252.92    435.55 o 
 -12   2  20     7634.84     9788.43    273.25 o 
 -10   2  20     2500.77     3169.78    170.16 o 
  -8   2  20     7744.51     7624.12    223.84 o 
  -6   2  20    10664.08    10067.64    243.11 o 
  -4   2  20     6060.67     5953.87    356.78 o 
  -2   2  20     8624.92     8240.97    640.95 o 
   0   2  20     7844.72     5996.42    476.73 o 
   2   2  20     6271.47     5310.38    441.27 o 
   4   2  20     5095.49     3589.65    429.53 o 
   6   2  20     3502.71     2651.98    622.74 o 
   8   2  20     2837.54     2647.53    578.11 o 
  10   2  20     4637.48     4413.73    823.94 o 
 -29   3  20       10.20      456.67    551.75 o 
 -27   3  20      427.59      377.00    327.16 o 
 -25   3  20     1611.55     1305.73    317.16 o 
 -23   3  20       84.22       85.38    219.03 o 
 -21   3  20     1155.21      776.79    254.06 o 
 -19   3  20      127.89      316.35    324.48 o 
 -17   3  20      144.66      442.58    214.40 o 
 -15   3  20      159.66      295.28    207.49 o 
 -13   3  20        2.44      289.89    156.15 o 
 -11   3  20     5980.66     6659.49    356.28 o 
  -9   3  20       77.64      106.21    118.50 o 
  -7   3  20      625.62      616.16    149.01 o 
  -5   3  20      907.49      698.88    105.26 o 
  -3   3  20        9.76      107.71     83.77 o 
  -1   3  20      620.99      888.62    159.05 o 
   1   3  20      925.82      552.60    211.12 o 
   3   3  20      353.26      283.39    398.16 o 
   5   3  20       46.12      430.04    626.99 o 
   7   3  20      538.71      625.57    648.24 o 
   9   3  20       21.57        0.00    632.66 o 
 -26   4  20     5609.45     5926.40    759.48 o 
 -24   4  20      117.27      220.50    291.36 o 
 -22   4  20     7636.32     9258.55   1352.81 o 
 -20   4  20      760.15      613.80    305.40 o 
 -18   4  20     6859.49     6852.88    555.58 o 
 -16   4  20     2114.40     1197.88    291.97 o 
 -14   4  20    17055.38    17390.90    650.94 o 
 -12   4  20     1501.86     1146.70    196.46 o 
 -10   4  20    18174.80    21365.43    646.27 o 
  -8   4  20     5631.49     4651.66    715.56 o 
  -6   4  20    17851.17    18426.01    526.78 o 
  -4   4  20     4068.05     4064.23    242.57 o 
  -2   4  20    19422.42    20152.99   1098.11 o 
   0   4  20     4028.75     3734.31    430.04 o 
   2   4  20    22059.83    24424.26   1300.03 o 
 -25   5  20      559.46      308.52    328.27 o 
 -23   5  20      557.45      795.26    348.99 o 
 -21   5  20      335.78      196.32    315.56 o 
 -19   5  20     2037.79     2209.17    389.99 o 
 -17   5  20      999.02      408.72    323.69 o 
 -15   5  20       12.24       58.25    269.71 o 
 -13   5  20      565.82      373.22    333.33 o 
 -11   5  20     2176.11     1439.77    298.36 o 
  -9   5  20     1291.23     1220.20    294.82 o 
  -7   5  20     3853.83     3234.66    324.50 o 
  -5   5  20       21.28      186.78    239.12 o 
  -3   5  20     1735.08     1840.08    277.78 o 
  -1   5  20      292.24      630.53    352.11 o 
   1   5  20       58.35        0.00    344.31 o 
 -20   6  20     5012.76     5890.75    697.31 o 
 -18   6  20     1276.17     1300.55    454.43 o 
 -16   6  20     5967.73     6803.52    615.11 o 
 -14   6  20     3276.61     2776.64    633.72 o 
 -12   6  20     5224.30     3957.19    506.47 o 
 -10   6  20     4211.82     3868.28    480.27 o 
  -8   6  20     7216.34     6497.58   1168.26 o 
  -6   6  20     2508.16     2186.14    380.75 o 
  -4   6  20     2602.68     1973.62    946.86 o 
  -2   6  20     1833.85     1668.43    522.85 o 
   0   6  20     2344.27     3193.04    626.28 o 
 -15   7  20        7.75        0.71    704.92 o 
 -13   7  20      971.24      942.60    538.14 o 
 -11   7  20       19.08      246.19    482.58 o 
  -9   7  20      340.50      354.49    387.18 o 
  -7   7  20       73.88      177.13    355.75 o 
  -5   7  20      133.87        3.54    429.33 o 
 -31   1  21     6725.03     6585.17    768.00 o 
 -29   1  21      434.17      558.54    686.50 o 
 -27   1  21     3723.35     4090.78    484.18 o 
 -25   1  21      529.48      456.09    359.19 o 
 -23   1  21    10102.01    12286.86    577.12 o 
 -21   1  21     2473.56     2736.34    500.88 o 
 -19   1  21    26054.86    31166.71   1141.24 o 
 -17   1  21     8294.32     7912.31    275.82 o 
 -15   1  21    27446.62    29363.93    679.25 o 
 -13   1  21     5134.33     5210.23    196.13 o 
 -11   1  21     5435.38     6218.10    207.37 o 
  -9   1  21      598.49      541.17    100.35 o 
  -7   1  21    17356.69    19026.70    843.41 o 
  -5   1  21     4582.81     4814.66    303.48 o 
  -3   1  21     9713.75     9098.12    520.37 o 
  -1   1  21    12072.89    11120.93    649.72 o 
   1   1  21    17428.09    15893.43   1425.07 o 
   3   1  21     4017.70     3864.52    495.92 o 
   5   1  21     8359.19     7710.47    553.28 o 
   7   1  21     1800.27     1347.61    348.41 o 
   9   1  21     4930.04     3649.28    841.30 o 
 -30   2  21     1072.89      889.54    430.57 o 
 -28   2  21      325.05      342.68    359.19 o 
 -26   2  21      152.84      374.10    222.81 o 
 -24   2  21     1183.93     1338.99    470.23 o 
 -22   2  21      853.64      284.57    243.54 o 
 -20   2  21     1884.51     1884.53    364.40 o 
 -18   2  21      947.21      256.30    210.59 o 
 -16   2  21      288.15      634.45    162.13 o 
 -14   2  21     2807.06     1887.65    241.97 o 
 -12   2  21     1554.73     1924.08    239.38 o 
 -10   2  21     5426.23     5398.93    203.02 o 
  -8   2  21     2377.31     2701.68    207.57 o 
  -6   2  21     2169.94     1952.21    115.65 o 
  -4   2  21     1372.20     1198.05    153.82 o 
  -2   2  21     1722.23     1640.41     87.54 o 
   0   2  21     2567.16     1734.45    359.34 o 
   2   2  21     2188.13     2075.17    368.70 o 
   4   2  21     1038.41      960.68    573.15 o 
   6   2  21     1441.90      958.00    353.78 o 
   8   2  21     1213.89      226.00    631.24 o 
 -29   3  21     5541.92     5910.69    715.55 o 
 -27   3  21      209.13      294.43    291.24 o 
 -25   3  21     4980.03     5205.38    948.89 o 
 -23   3  21      545.38      593.82    488.84 o 
 -21   3  21     9992.39    11429.66    592.25 o 
 -19   3  21     5407.47     5442.86    422.04 o 
 -17   3  21    15101.41    16826.42    554.31 o 
 -15   3  21     4120.04     3618.47    235.22 o 
 -13   3  21    18217.53    21223.79    679.10 o 
 -11   3  21     3231.77     4362.92    247.63 o 
  -9   3  21    18108.38    22587.04    519.48 o 
  -7   3  21     4713.87     4962.23    309.53 o 
  -5   3  21    14181.42    16865.69    636.63 o 
  -3   3  21     3840.12     3968.43    226.20 o 
  -1   3  21    18764.03    20720.95   1227.06 o 
   1   3  21     4782.49     4158.68    620.61 o 
   3   3  21    15896.42    13767.56   1252.56 o 
   5   3  21     2540.02     1335.45    506.55 o 
   7   3  21     7343.36     6990.41    896.91 o 
 -26   4  21       56.14       77.95    320.61 o 
 -24   4  21        3.52      378.10    339.94 o 
 -22   4  21       86.55       87.80    240.17 o 
 -20   4  21        3.29      189.68    240.42 o 
 -18   4  21       28.54      185.16    236.12 o 
 -16   4  21      115.50       99.37    204.63 o 
 -14   4  21      106.84       75.70    191.76 o 
 -12   4  21     1345.78     1226.43    208.31 o 
 -10   4  21       77.87      165.82    157.18 o 
  -8   4  21        6.58       23.08    149.91 o 
  -6   4  21      376.05      285.60    214.60 o 
  -4   4  21      278.47      179.75    159.52 o 
  -2   4  21        2.87        2.83    242.29 o 
   0   4  21      239.95        0.71    218.21 o 
 -23   5  21     3844.82     3286.58    413.26 o 
 -21   5  21     6977.24     7533.60    581.99 o 
 -19   5  21     4747.59     4700.06    435.70 o 
 -17   5  21     6649.23     6174.67    438.02 o 
 -15   5  21     3941.14     3820.59    362.76 o 
 -13   5  21     8172.32     8593.28    601.64 o 
 -11   5  21     5530.76     4987.11    428.62 o 
  -9   5  21     8289.53     9953.46    596.95 o 
  -7   5  21     3062.58     3892.87    789.94 o 
  -5   5  21     5871.87     7182.40    663.83 o 
  -3   5  21      850.17      969.89    396.03 o 
  -1   5  21     5171.00     5656.37    664.54 o 
 -20   6  21     1471.36     2006.40    408.22 o 
 -18   6  21      338.62       55.21    306.78 o 
 -16   6  21     3521.91     3795.72    564.04 o 
 -14   6  21       55.70      232.32    361.91 o 
 -12   6  21     2893.67     2792.53    399.97 o 
 -10   6  21       61.19      458.33    530.99 o 
  -8   6  21      989.65      393.53    376.90 o 
  -6   6  21     1548.44     2045.33    586.61 o 
  -4   6  21      539.27      933.05    505.13 o 
 -30   0  22     5569.85     5233.42    830.32 o 
 -28   0  22      258.53      342.19    648.95 o 
 -26   0  22     6745.49     8094.19   1001.06 o 
 -24   0  22      363.82        8.50    351.40 o 
 -22   0  22     5558.25     6125.37    755.22 o 
 -20   0  22     1770.61     1666.31    537.72 o 
 -18   0  22    29469.96    34026.41    951.41 o 
 -16   0  22     3419.18     2430.75    296.37 o 
 -14   0  22    28650.33    32977.08   1299.10 o 
 -12   0  22     7572.41     7717.20    408.21 o 
 -10   0  22    19427.58    22598.58    633.72 o 
  -8   0  22     5392.18     5150.83    244.03 o 
  -6   0  22    17017.01    16769.32   1066.95 o 
  -4   0  22     7358.86     6852.96    775.77 o 
  -2   0  22    28619.10    35336.72   1752.03 o 
   0   0  22    18408.96    17490.54   1188.80 o 
   2   0  22    21093.15    19666.23   1421.89 o 
   4   0  22     3618.01     2186.32    646.12 o 
   6   0  22     8040.40     7093.84    896.21 o 
   8   0  22     2280.08     1295.78    625.57 o 
 -29   1  22      735.07      950.33    549.41 o 
 -27   1  22       32.01      305.42    448.09 o 
 -25   1  22      744.70     1663.47    648.95 o 
 -23   1  22     1009.20      998.22    247.57 o 
 -21   1  22      360.45      261.81    252.70 o 
 -19   1  22     2027.57     1198.78    264.22 o 
 -17   1  22      381.92      693.61    199.64 o 
 -15   1  22     2519.61     2203.14    159.29 o 
 -13   1  22     1015.82      525.27    162.90 o 
 -11   1  22     1036.79     1475.06    158.21 o 
  -9   1  22       92.13      225.35    108.37 o 
  -7   1  22     1032.09     1242.98    130.46 o 
  -5   1  22     5112.61     4555.47    443.12 o 
  -3   1  22     2671.76     2036.04    710.23 o 
  -1   1  22     3839.65     2963.85    411.25 o 
   1   1  22       30.97        7.43    303.93 o 
   3   1  22     1112.78     1052.07    475.38 o 
   5   1  22        6.77      401.09    424.26 o 
   7   1  22     2244.63     1851.88    440.87 o 
 -28   2  22     4870.30     5003.65    660.53 o 
 -26   2  22     4887.91     5181.76    459.51 o 
 -24   2  22     4527.30     5528.81    510.48 o 
 -22   2  22     9629.08    10394.38    513.42 o 
 -20   2  22     7280.81     8541.59    452.34 o 
 -18   2  22    10969.45    12039.92    479.79 o 
 -16   2  22    15711.91    14848.63    421.30 o 
 -14   2  22     9966.37     7892.70    355.84 o 
 -12   2  22    10162.51    10305.61    301.37 o 
 -10   2  22     7173.46     7591.62    274.89 o 
  -8   2  22     4334.95     4764.14    181.55 o 
  -6   2  22     3928.49     4030.80    225.37 o 
  -4   2  22     6318.10     7293.46    306.47 o 
  -2   2  22     4228.80     3938.87    441.30 o 
   0   2  22     8849.53     8303.62   2697.12 o 
   2   2  22     6061.70     6088.75    534.16 o 
   4   2  22     3576.64     2870.44    583.42 o 
   6   2  22     3696.95     2527.80    613.53 o 
   8   2  22     3973.46     2499.46    685.08 o 
 -27   3  22        1.33      232.80    268.73 o 
 -25   3  22     1029.81      822.23    491.51 o 
 -23   3  22       60.13      185.67    265.26 o 
 -21   3  22       25.03      158.29    289.11 o 
 -19   3  22        2.98      212.37    241.04 o 
 -17   3  22     1442.13     2060.32    279.73 o 
 -15   3  22      155.58      274.31    149.68 o 
 -13   3  22     4304.96     4279.74    247.46 o 
 -11   3  22       35.37       37.18    133.12 o 
  -9   3  22     1648.77     1437.70    213.11 o 
  -7   3  22       68.04      182.71    101.52 o 
  -5   3  22       98.50      126.67    105.99 o 
  -3   3  22      967.43      602.92    167.35 o 
  -1   3  22       16.04      685.08    446.33 o 
   1   3  22     1227.74      227.42    570.31 o 
   3   3  22      210.56        5.67    609.28 o 
   5   3  22      747.75     1217.14    717.67 o 
   7   3  22       66.96      342.90    773.64 o 
 -26   4  22      157.91      416.42    428.95 o 
 -24   4  22     4714.75     4876.15    540.49 o 
 -22   4  22      704.32      639.32    389.51 o 
 -20   4  22     8552.68     9412.38    560.02 o 
 -18   4  22      539.07      602.73    318.70 o 
 -16   4  22     8972.11    10788.72    522.10 o 
 -14   4  22     2542.42     2309.25    438.42 o 
 -12   4  22    16869.01    18214.15    832.49 o 
 -10   4  22     3556.66     3086.94    309.22 o 
  -8   4  22    21507.27    23428.82    953.84 o 
  -6   4  22     3439.75     3160.68    523.91 o 
  -4   4  22    15890.58    20346.35   1267.44 o 
  -2   4  22     2841.43     2875.65    426.49 o 
 -23   5  22      199.25      798.11    416.09 o 
 -21   5  22     1144.88      910.37    318.82 o 
 -19   5  22       82.40      384.60    288.15 o 
 -17   5  22      944.62      984.47    310.10 o 
 -15   5  22      347.83       98.59    276.84 o 
 -13   5  22       26.86      169.37    342.39 o 
 -11   5  22     2849.86     2106.82    367.70 o 
  -9   5  22      787.33      768.68    352.11 o 
  -7   5  22      191.58      342.27    277.25 o 
  -5   5  22      724.36      503.72    425.08 o 
  -3   5  22      201.71      714.13    382.57 o 
 -18   6  22     3511.16     3943.14    575.33 o 
 -16   6  22     1808.50     1310.13    636.55 o 
 -14   6  22     2302.04     1822.12    605.03 o 
 -12   6  22     3117.90     1837.17    664.54 o 
 -10   6  22     4928.13     4474.35    464.03 o 
  -8   6  22     1546.90     2331.55    638.33 o 
  -6   6  22     3655.11     3230.59    695.71 o 
  -4   6  22     2265.78     1491.31    569.60 o 
 -29   1  23     6895.61     6769.62    692.67 o 
 -27   1  23     1676.39     1822.76    419.68 o 
 -25   1  23     5717.48     5305.97    535.20 o 
 -23   1  23      340.39      335.97    260.76 o 
 -21   1  23    16173.92    17550.38    794.44 o 
 -19   1  23     4064.43     4617.32    300.33 o 
 -17   1  23    13675.50    17718.55    499.26 o 
 -15   1  23     8969.69    10888.85    335.09 o 
 -13   1  23    20465.98    24927.72    957.84 o 
 -11   1  23     4257.11     5034.25    189.68 o 
  -9   1  23     9834.85    11856.43    305.02 o 
  -7   1  23      713.60      628.37    263.35 o 
  -5   1  23     5745.41     4708.64    764.43 o 
  -3   1  23     8689.63     7542.17    527.71 o 
  -1   1  23    14055.90    13876.89    781.97 o 
   1   1  23     4047.27     3204.70    567.48 o 
   3   1  23    11440.82    11428.15   1409.13 o 
   5   1  23     3586.15     3334.62    549.93 o 
   7   1  23     5458.27     4718.68    624.70 o 
 -28   2  23     1225.75     1291.14    454.45 o 
 -26   2  23       46.85      646.63    369.58 o 
 -24   2  23      725.69     1046.74    298.36 o 
 -22   2  23     1502.72     1426.80    348.38 o 
 -20   2  23      311.80      102.03    261.71 o 
 -18   2  23      524.93      437.77    223.25 o 
 -16   2  23     1833.22     2214.85    228.98 o 
 -14   2  23      603.92      469.19    158.27 o 
 -12   2  23     2518.34     3374.14    213.19 o 
 -10   2  23     1706.33     1345.95    152.80 o 
  -8   2  23     1203.24     1313.90    127.63 o 
  -6   2  23     2536.88     3313.20    334.59 o 
  -4   2  23      676.36      249.08    332.91 o 
  -2   2  23     1491.55     1815.40    382.23 o 
   0   2  23      946.05        2.13    322.09 o 
   2   2  23     1628.96     1813.30    475.30 o 
   4   2  23     1583.80     1677.29    682.60 o 
   6   2  23     1181.44      633.37    526.39 o 
 -27   3  23     6211.62     6852.68    527.97 o 
 -25   3  23      839.50     1650.45    473.85 o 
 -23   3  23     4336.74     4293.69    384.48 o 
 -21   3  23      832.48      875.66    263.48 o 
 -19   3  23     9917.91    12269.50    745.51 o 
 -17   3  23     1949.19     2397.03    282.13 o 
 -15   3  23    13632.23    14485.35    766.94 o 
 -13   3  23     2708.61     2726.78    229.36 o 
 -11   3  23    15183.57    16570.64    487.45 o 
  -9   3  23     1426.06     1068.09    159.81 o 
  -7   3  23    13439.90    13696.52    644.59 o 
  -5   3  23     2897.70     2996.02    431.81 o 
  -3   3  23    12436.23    11817.87   1097.41 o 
  -1   3  23     3268.60     3823.58    809.77 o 
   1   3  23    10154.71    10278.38   1127.16 o 
   3   3  23     2740.75     1756.99    627.70 o 
   5   3  23     5738.18     6761.57   1071.20 o 
 -24   4  23      137.77      761.10    406.23 o 
 -22   4  23      467.07      441.57    349.72 o 
 -20   4  23      383.92      908.98    260.81 o 
 -18   4  23      208.03      425.94    268.79 o 
 -16   4  23       77.27      366.05    225.55 o 
 -14   4  23      279.19      201.36    245.42 o 
 -12   4  23       89.32      225.62    217.38 o 
 -10   4  23      214.29      528.09    228.36 o 
  -8   4  23       30.04       38.84    181.96 o 
  -6   4  23       71.92      114.30    252.89 o 
  -4   4  23       39.96      277.67    243.75 o 
  -2   4  23        5.65      434.29    476.80 o 
   0   4  23       39.36        4.96    516.47 o 
   2   4  23      421.11        4.96    782.85 o 
 -21   5  23     2074.72     1539.84    337.73 o 
 -19   5  23     4615.29     5490.37    482.14 o 
 -17   5  23     1307.62     2171.15    764.87 o 
 -15   5  23     5668.21     7273.64    496.99 o 
 -13   5  23     2077.79     1806.41    312.04 o 
 -11   5  23     4876.93     4679.07    447.10 o 
  -9   5  23     2179.11     2813.31    572.44 o 
  -7   5  23     5589.71     6147.33    678.00 o 
  -5   5  23     1508.39     1324.83    473.25 o 
 -16   6  23      185.09      140.86    344.59 o 
 -14   6  23     1980.32     1635.23    548.00 o 
 -12   6  23       80.22      128.17    403.31 o 
 -10   6  23      534.47      609.99    466.17 o 
  -8   6  23      177.74        0.00    524.26 o 
  -6   6  23      521.41      821.82    537.02 o 
 -28   0  24     4617.63     4811.88    779.31 o 
 -26   0  24       93.43       14.17    382.57 o 
 -24   0  24     6914.42     6449.14    751.68 o 
 -22   0  24      141.46        2.83    452.71 o 
 -20   0  24    11388.27    14172.15   1145.58 o 
 -18   0  24      921.18     1932.69    502.30 o 
 -16   0  24    22596.90    27962.56    957.17 o 
 -14   0  24     5181.65     5624.85    325.24 o 
 -12   0  24    26310.08    32066.92    966.58 o 
 -10   0  24     4324.33     5218.28    240.61 o 
  -8   0  24     8901.46    11317.12    412.43 o 
  -6   0  24     2304.63     2918.16    700.67 o 
  -4   0  24    18532.95    17612.39   1239.81 o 
  -2   0  24      383.98        2.83    394.61 o 
   0   0  24    13351.57    13480.64   1111.58 o 
   2   0  24     3780.63     2562.51    769.39 o 
   4   0  24     8698.25     7657.78    929.50 o 
   6   0  24     1688.86      701.38    588.73 o 
 -29   1  24       87.99      784.38    425.36 o 
 -27   1  24      392.61      294.25    394.87 o 
 -25   1  24      940.22     1107.47    288.62 o 
 -23   1  24       54.87      141.79    228.63 o 
 -21   1  24      751.42      640.83    392.84 o 
 -19   1  24       35.98      303.44    231.16 o 
 -17   1  24     2132.66     2509.00    225.28 o 
 -15   1  24      152.87      427.17    145.75 o 
 -13   1  24      508.57      602.36    143.77 o 
 -11   1  24      415.69      374.87    113.74 o 
  -9   1  24      140.46      159.08     83.03 o 
  -7   1  24      654.84      491.97    117.70 o 
  -5   1  24      614.28      471.95    339.12 o 
  -3   1  24     1937.82     1746.25    399.17 o 
  -1   1  24       24.75      145.38    334.58 o 
   1   1  24     1060.97      241.07    367.09 o 
   3   1  24       40.61      198.04    460.87 o 
   5   1  24     1469.83      867.95    455.43 o 
 -28   2  24     5451.45     5648.70    815.44 o 
 -26   2  24     3203.62     2606.53    409.01 o 
 -24   2  24     2922.72     2643.78    607.78 o 
 -22   2  24     4965.70     4080.50    393.42 o 
 -20   2  24     3377.23     3370.76    347.19 o 
 -18   2  24     8862.43    11077.97    588.02 o 
 -16   2  24     2958.51     3814.68    315.09 o 
 -14   2  24    10729.81    12596.12    454.66 o 
 -12   2  24     6670.64     7232.99    304.49 o 
 -10   2  24     4080.98     4129.28    201.91 o 
  -8   2  24     1733.16     1496.29    216.17 o 
  -6   2  24     5811.42     6442.72    596.13 o 
  -4   2  24     1956.80     1618.98    392.44 o 
  -2   2  24     7777.41     7254.98    787.81 o 
   0   2  24     3139.54     2634.50    551.02 o 
   2   2  24     4574.30     4433.17    518.27 o 
   4   2  24     6825.82     5676.91   1034.36 o 
 -27   3  24     1367.61     1858.66    364.41 o 
 -25   3  24       11.05      297.10    327.41 o 
 -23   3  24      611.47      591.53    286.06 o 
 -21   3  24       84.93      173.71    264.42 o 
 -19   3  24      668.14      303.39    258.83 o 
 -17   3  24      792.10      923.34    276.08 o 
 -15   3  24     2186.86     1610.89    280.64 o 
 -13   3  24      203.22      116.09    196.77 o 
 -11   3  24     1587.29     1409.84    216.39 o 
  -9   3  24      320.20      678.30    252.74 o 
  -7   3  24      574.01      501.04    273.11 o 
  -5   3  24     1586.38     2362.72    666.66 o 
  -3   3  24        5.16        0.71    634.78 o 
  -1   3  24     1608.31     1636.55    707.75 o 
   1   3  24        4.36      260.71    520.72 o 
   3   3  24      873.00      212.54    804.11 o 
 -24   4  24      741.65      910.79    349.94 o 
 -22   4  24     3700.21     2530.50    365.05 o 
 -20   4  24      921.20      238.32    300.52 o 
 -18   4  24    10056.18    10962.31    754.22 o 
 -16   4  24     1825.59     2190.04    346.69 o 
 -14   4  24    10095.52    12882.30    631.13 o 
 -12   4  24     1676.62     1464.98    258.87 o 
 -10   4  24    14853.44    16164.58    845.39 o 
  -8   4  24     1555.85     1741.35    340.02 o 
  -6   4  24    12637.41    15297.74   1294.36 o 
  -4   4  24     3020.60     1936.94    779.31 o 
  -2   4  24     7367.80     7622.35   1111.58 o 
   0   4  24     1685.45      914.63    811.19 o 
 -21   5  24       76.78      347.78    404.21 o 
 -19   5  24     1419.75     1881.87    355.74 o 
 -17   5  24       98.91      504.15    288.80 o 
 -15   5  24      163.11      362.39    265.76 o 
 -13   5  24      619.90      147.04    307.49 o 
 -11   5  24        5.72      237.50    411.11 o 
  -9   5  24     1927.43     2298.10    870.35 o 
  -7   5  24       45.87      524.26    424.37 o 
 -27   1  25     5904.47     5715.82    590.70 o 
 -25   1  25      693.57      864.89    487.40 o 
 -23   1  25     5522.54     5514.38    908.50 o 
 -21   1  25      906.15      367.96    286.48 o 
 -19   1  25     6985.21     6632.98    447.44 o 
 -17   1  25     6070.12     5096.74    335.30 o 
 -15   1  25    12306.81    14047.65    490.46 o 
 -13   1  25     3491.28     3485.93    200.85 o 
 -11   1  25    13712.21    14133.66    469.16 o 
  -9   1  25     3470.29     2932.98    412.33 o 
  -7   1  25     7023.52     6969.34    608.39 o 
  -5   1  25     3144.55     2890.87    430.48 o 
  -3   1  25     7079.66     6584.37    601.49 o 
  -1   1  25     1515.66      983.18    366.82 o 
   1   1  25    10524.27     8959.70    777.45 o 
   3   1  25     3872.44     2357.42    514.70 o 
 -26   2  25     1590.02      872.64    302.03 o 
 -24   2  25       51.68       41.71    248.31 o 
 -22   2  25     1544.19     2123.90    350.36 o 
 -20   2  25     1356.96     1406.29    311.58 o 
 -18   2  25      335.74      100.47    219.83 o 
 -16   2  25      758.92      601.06    234.41 o 
 -14   2  25     1798.11     1201.64    211.38 o 
 -12   2  25      140.42      385.56    174.07 o 
 -10   2  25     2617.69     2562.85    285.79 o 
  -8   2  25     1092.73      700.95    190.26 o 
  -6   2  25      763.68      970.59    485.30 o 
  -4   2  25      884.27      697.13    480.65 o 
  -2   2  25       86.20      523.72    560.39 o 
   0   2  25     1524.78     1074.45    391.64 o 
   2   2  25     1126.91     1644.34    682.25 o 
 -25   3  25     4327.92     6653.16    555.39 o 
 -23   3  25     1045.58      892.11    286.93 o 
 -21   3  25     6655.44     6129.51    473.20 o 
 -19   3  25     1238.14      707.62    282.34 o 
 -17   3  25     9870.34    10712.80    537.52 o 
 -15   3  25     1783.57     1705.31    275.14 o 
 -13   3  25    13742.84    15343.55    629.46 o 
 -11   3  25     1779.49     1947.71    397.09 o 
  -9   3  25    11172.50    12409.44   1078.99 o 
  -7   3  25     1687.79     1392.84    580.94 o 
  -5   3  25    10482.68    10536.97   1079.70 o 
  -3   3  25     2571.01     2335.80    619.20 o 
  -1   3  25     5726.12     4580.92    865.03 o 
   1   3  25     2298.37     1108.74    643.99 o 
 -22   4  25       40.87        0.99    322.98 o 
 -20   4  25      360.98      486.12    303.27 o 
 -18   4  25      705.78      726.78    273.20 o 
 -16   4  25       43.27      123.44    297.51 o 
 -14   4  25        0.82       25.94    255.64 o 
 -12   4  25      163.42        2.98    253.88 o 
 -10   4  25      385.52      402.40    354.59 o 
  -8   4  25      917.16        2.83    706.34 o 
  -6   4  25       24.57      204.04    489.55 o 
  -4   4  25        4.70      432.16    763.72 o 
  -2   4  25       62.66        2.13    770.81 o 
 -19   5  25      995.27      776.91    335.39 o 
 -17   5  25     3480.28     2790.66    590.14 o 
 -15   5  25      581.64      352.59    347.61 o 
 -13   5  25     3940.20     3509.02    949.34 o 
 -11   5  25     1741.81     1716.20    476.09 o 
  -9   5  25     4607.00     4382.27    521.03 o 
 -28   0  26      558.43      408.07    479.63 o 
 -26   0  26     6380.61     5893.70    781.43 o 
 -24   0  26      155.58       20.55    500.88 o 
 -22   0  26     6159.86     8201.44    741.05 o 
 -20   0  26     1627.54     1906.41    630.89 o 
 -18   0  26    14336.02    17495.76    885.28 o 
 -16   0  26     2897.71     3600.93    413.03 o 
 -14   0  26    17263.75    21411.56   1026.92 o 
 -12   0  26     3975.78     3511.48    300.23 o 
 -10   0  26    13872.61    13242.59   1147.00 o 
  -8   0  26     2169.30     1159.75    536.31 o 
  -6   0  26    11439.03    11874.55   1091.03 o 
  -4   0  26      168.65        7.79    607.15 o 
  -2   0  26     9741.09     8942.22   1142.04 o 
   0   0  26     1112.56     1344.66    606.44 o 
   2   0  26     5896.56     6476.06   1086.78 o 
 -27   1  26      221.34      564.20    534.54 o 
 -25   1  26      117.52       81.23    312.82 o 
 -23   1  26      523.33      218.30    296.71 o 
 -21   1  26       10.98      200.99    289.99 o 
 -19   1  26     1681.12     1382.18    307.83 o 
 -17   1  26      297.89      317.80    223.34 o 
 -15   1  26      897.93      925.82    253.97 o 
 -13   1  26      140.90      186.69    179.36 o 
 -11   1  26       69.73        0.35    430.20 o 
  -9   1  26      523.63      219.10    372.45 o 
  -7   1  26       33.36      397.33    351.74 o 
  -5   1  26      528.88        5.57    363.23 o 
  -3   1  26      289.78      531.27    539.49 o 
  -1   1  26     1263.65      500.64    457.36 o 
   1   1  26        6.35      513.01    450.11 o 
 -26   2  26     2518.76     1476.12    378.56 o 
 -24   2  26     3472.18     3505.19    375.87 o 
 -22   2  26      572.28      391.21    306.12 o 
 -20   2  26     4479.61     3811.26    387.63 o 
 -18   2  26     3118.20     2745.80    312.15 o 
 -16   2  26     4597.86     5327.66    391.01 o 
 -14   2  26     2364.19     3255.19    297.52 o 
 -12   2  26     5528.00     6544.27    453.77 o 
 -10   2  26     2510.06     2168.61    590.86 o 
  -8   2  26     4805.73     3608.91    797.73 o 
  -6   2  26     1553.75      875.08    381.93 o 
  -4   2  26     3961.39     4033.10    555.87 o 
  -2   2  26     3355.37     3285.23    577.84 o 
   0   2  26     5363.48     4942.95    872.83 o 
 -25   3  26     1616.94     2228.29    568.88 o 
 -23   3  26       90.13      208.78    335.09 o 
 -21   3  26     1072.88      438.48    260.55 o 
 -19   3  26      353.32      191.71    288.69 o 
 -17   3  26      436.34      428.84    249.99 o 
 -15   3  26      183.95      103.44    240.37 o 
 -13   3  26      170.79      607.27    338.80 o 
 -11   3  26      180.04      488.84    685.79 o 
  -9   3  26     1615.62     1450.22    546.93 o 
  -7   3  26      866.37     1103.08    769.39 o 
  -5   3  26        6.94        2.13    548.35 o 
  -3   3  26      508.64      610.70    568.19 o 
  -1   3  26       31.68        0.71    537.02 o 
 -22   4  26     1337.88     1969.67    693.59 o 
 -20   4  26     6573.26     7243.35    546.84 o 
 -18   4  26      557.71      208.78    333.68 o 
 -16   4  26     9633.40    11492.99   1484.60 o 
 -14   4  26     1461.18     1401.93    697.84 o 
 -12   4  26     8084.34     7936.91    981.22 o 
 -10   4  26      820.18      808.36    522.14 o 
  -8   4  26     7936.86     8599.33   1179.59 o 
  -6   4  26      777.80        4.96    574.56 o 
 -15   5  26       44.25      500.17    604.32 o 
 -13   5  26      267.33      136.02    781.43 o 
 -25   1  27     4006.84     4782.89    500.42 o 
 -23   1  27      940.46     1555.56    453.09 o 
 -21   1  27     1832.90     2459.86    374.86 o 
 -19   1  27     1417.35     1206.30    304.88 o 
 -17   1  27     6902.69     7813.76    581.98 o 
 -15   1  27     2862.49     3298.45    348.21 o 
 -13   1  27    10663.38    12261.45   1623.80 o 
 -11   1  27     4494.40     3363.02    885.58 o 
  -9   1  27     8305.86     9268.01    750.88 o 
  -7   1  27     1227.84     1131.94    628.41 o 
  -5   1  27     5209.23     4376.63    716.61 o 
  -3   1  27      739.06      366.35    370.95 o 
  -1   1  27     6496.60     6596.12   1097.76 o 
 -24   2  27     1190.54      521.58    347.53 o 
 -22   2  27      756.47      486.59    300.67 o 
 -20   2  27     1214.29     1454.24    590.85 o 
 -18   2  27      342.78      430.98    281.38 o 
 -16   2  27      221.73       92.16    222.72 o 
 -14   2  27     1375.44      241.59    698.54 o 
 -12   2  27     1917.04     2026.91    765.85 o 
 -10   2  27      215.53       65.89    486.01 o 
  -8   2  27      828.57        3.54    520.01 o 
  -6   2  27      391.56      520.72    537.02 o 
  -4   2  27       74.46        0.00    415.28 o 
  -2   2  27      677.53     1521.07    695.71 o 
 -23   3  27     4637.30     6733.47    676.26 o 
 -21   3  27      555.66      384.68    350.46 o 
 -19   3  27     6129.25     5762.22    493.54 o 
 -17   3  27     1283.78      881.93    317.50 o 
 -15   3  27     9086.63    10094.67    694.34 o 
 -13   3  27     1798.13     2328.72    808.36 o 
 -11   3  27     9521.68     8938.68   1147.71 o 
  -9   3  27     1345.75      727.59    546.93 o 
  -7   3  27     6464.06     5533.81   1060.57 o 
  -5   3  27      721.94        0.71    549.06 o 
 -18   4  27       17.96      168.70    474.26 o 
 -16   4  27      150.47      602.51    389.82 o 
 -14   4  27        9.74      379.03    526.39 o 
 -12   4  27       28.16      454.83    590.86 o 
 -10   4  27      434.06        3.54    538.43 o 
 -24   0  28     4136.94     4354.92    702.09 o 
 -22   0  28     1337.95      483.99    409.14 o 
 -20   0  28     4108.66     3661.33    414.93 o 
 -18   0  28      790.93      239.63    366.45 o 
 -16   0  28    11236.74    14444.14   1263.90 o 
 -14   0  28     4154.36     4577.38    996.81 o 
 -12   0  28    10739.31    13783.15   1300.03 o 
 -10   0  28     2766.14     1948.98    640.45 o 
  -6   0  28      435.92      400.99    532.76 o 
  -4   0  28     6306.04     5278.05    887.70 o 
  -2   0  28      229.15      131.07    620.61 o 
 -25   1  28      895.50      939.86    364.34 o 
 -23   1  28      937.44      199.71    244.37 o 
 -21   1  28     1208.62      915.03    301.74 o 
 -19   1  28      397.85      731.59    368.60 o 
 -17   1  28      751.73      120.79    411.79 o 
 -15   1  28      414.20       60.21    339.61 o 
 -13   1  28      104.31       28.64    363.79 o 
 -11   1  28      782.31      552.48    550.83 o 
  -9   1  28       33.36        0.71    719.09 o 
  -7   1  28      789.68       75.21    370.17 o 
  -5   1  28      210.15      302.37    448.26 o 
  -3   1  28     1004.04      605.31    484.75 o 
 -22   2  28     1409.22     1193.98    318.70 o 
 -20   2  28      524.63      166.31    397.09 o 
 -18   2  28     1268.62     1130.14    358.57 o 
 -16   2  28     2273.98     2524.96    838.82 o 
 -14   2  28     3996.75     3409.12    870.70 o 
 -12   2  28     2089.83     2806.22    850.86 o 
 -10   2  28     3949.77     3713.76    918.17 o 
  -8   2  28     4338.92     3215.01    726.88 o 
  -6   2  28     1747.24     1223.52    623.45 o 
 -21   3  28        1.39        3.22    405.10 o 
 -19   3  28      249.20      226.79    462.85 o 
 -17   3  28      568.67      291.89    728.30 o 
 -15   3  28       45.24     1094.58    776.48 o 
 -13   3  28      181.45      241.59    772.22 o 
 -11   3  28      306.37        8.50    820.40 o 
  -9   3  28      142.82       13.46    580.94 o 
 -23   1  29     2558.27     2722.47    454.24 o 
 -21   1  29      564.47      697.42    393.90 o 
 -19   1  29     2208.00     1581.29    651.08 o 
 -17   1  29      922.13     1320.97    497.19 o 
 -15   1  29     4701.44     5124.14    654.46 o 
 -13   1  29     1575.57     1415.90   1082.89 o 
 -11   1  29     6658.37     7783.91   1443.14 o 
  -9   1  29     1774.09     1500.43    469.65 o 
  -7   1  29     6349.93     6494.31   1158.34 o 
 -20   2  29      439.32      434.29    578.11 o 
 -18   2  29      340.28       10.63    751.68 o 
 -16   2  29      951.79      682.96    592.28 o 
 -14   2  29      961.30      932.34    642.58 o 
 -12   2  29      890.68      416.58    571.73 o 
 -10   2  29      305.81      123.27    846.61 o 
 -20   0  30      530.86      224.58    774.35 o 
 -18   0  30     4430.50     3642.92    811.90 o 
 -16   0  30     1343.52       50.30    812.61 o 
 -14   0  30     4877.13     4271.32   1077.57 o 
 -12   0  30     2185.36     2002.83    724.05 o 
 -19   1  30      287.59      396.74    841.65 o 
 -17   1  30      633.17      421.54    631.24 o 
 -15   1  30      185.91      211.83    647.54 o 
                                                 
